# Supplementary material for: 8-Benz­yloxy-2-methyl-3-(2-methyl­phenyl)quinazolin-4(3H)-one
Source: Acta Crystallogr Sect E Struct Rep Online. 2012 Feb 29;68(Pt 3):o864–5. doi: 10.1107/S1600536812007362 (PMC3297916; doi:10.1107/S1600536812007362)
Supplement: Supplementary file 2 [file e-68-0o864-Isup2.hkl]

# 
# h,k,l, Fc-squared, Fo-squared, sigma(Fo-squared) and status flag 
# 
data_I
_shelx_title '  P21/c' 
_shelx_refln_list_code          4 
_shelx_F_calc_maximum      114.70 
_exptl_crystal_F_000       752.00 
_reflns_d_resolution_high  0.7928 
 
loop_ 
 _symmetry_equiv_pos_as_xyz 
 'x, y, z' 
 '-x, y+1/2, -z+1/2' 
 '-x, -y, -z' 
 'x, -y-1/2, z-1/2' 
 
_cell_length_a    18.2611 
_cell_length_b     7.6266 
_cell_length_c    13.2148 
_cell_angle_alpha  90.000 
_cell_angle_beta   91.094 
_cell_angle_gamma  90.000 
 
_shelx_F_squared_multiplier     1.000 
 
loop_ 
 _refln_index_h 
 _refln_index_k 
 _refln_index_l 
 _refln_F_squared_calc 
 _refln_F_squared_meas 
 _refln_F_squared_sigma 
 _refln_observed_status 
   2   0   0      344.86      290.71      4.00 o 
   3   0   0     5084.27     4460.12     19.82 o 
   4   0   0     1006.22     1014.52     11.37 o 
   5   0   0     2094.38     1799.84     17.70 o 
   6   0   0       20.18       18.47      2.18 o 
   7   0   0      159.79      158.09      6.56 o 
   8   0   0      561.58      591.11     13.50 o 
   9   0   0        0.15        7.36      1.81 o 
  10   0   0     1335.76     1320.25     22.22 o 
  11   0   0      321.50      258.08     10.06 o 
  12   0   0        2.43        0.52      1.23 o 
  13   0   0      448.21      390.53     12.66 o 
  14   0   0       78.75       70.00      3.09 o 
  15   0   0      384.52      412.69      7.74 o 
  16   0   0      259.33      278.00      8.19 o 
  17   0   0     3860.71     3897.30     30.95 o 
  18   0   0      293.08      300.35     14.61 o 
  19   0   0     1031.50     1047.79     15.51 o 
  20   0   0        9.34       12.19      2.45 o 
  21   0   0       64.34       63.28      4.61 o 
  22   0   0      232.03      245.38      7.65 o 
   1   1   0       15.76       25.91      1.33 o 
   2   1   0    12418.03    10940.05     32.61 o 
   3   1   0     5925.49     5502.47     15.52 o 
   4   1   0     2966.32     2755.23     13.34 o 
   5   1   0      625.76      564.51      6.98 o 
   6   1   0        4.81       11.67      6.73 o 
   7   1   0     1883.87     1833.74     15.31 o 
   8   1   0       98.47      122.77      4.25 o 
   9   1   0     1067.18     1094.93     16.95 o 
  10   1   0      371.55      376.55      8.93 o 
  11   1   0       92.62       66.09      3.51 o 
  12   1   0       30.69       31.91      2.53 o 
  13   1   0       49.64       59.06      3.38 o 
  14   1   0      176.35      190.86      3.99 o 
  15   1   0      244.26      238.89      4.65 o 
  16   1   0      305.88      306.11      6.04 o 
  17   1   0       48.83       51.34      2.94 o 
  18   1   0       58.84       56.48      5.66 o 
  19   1   0     1094.84     1125.07     12.81 o 
  20   1   0       18.94       20.38      2.60 o 
  21   1   0      178.28      169.01      4.74 o 
  22   1   0       13.12       13.75      1.22 o 
   0   2   0      189.44      218.14      2.95 o 
   1   2   0     7641.41     6682.18     24.95 o 
   2   2   0     6142.52     5684.35     18.90 o 
   3   2   0     5901.28     5333.64     19.68 o 
   4   2   0     5907.36     5501.83     21.40 o 
   5   2   0      385.70      398.22      3.79 o 
   6   2   0      186.36      186.62      9.32 o 
   7   2   0       43.51       47.59      3.41 o 
   8   2   0       12.63       27.29      1.72 o 
   9   2   0       68.35       65.39      5.46 o 
  10   2   0        0.09        4.01      1.72 o 
  11   2   0       52.43       36.68      4.46 o 
  12   2   0        0.03        2.44      1.57 o 
  13   2   0       57.13       79.62      4.20 o 
  14   2   0      181.73      204.81      4.18 o 
  15   2   0     1108.66     1102.57     12.70 o 
  16   2   0        8.12       11.70      1.84 o 
  17   2   0      743.90      726.87     10.53 o 
  18   2   0      211.59      218.24      5.65 o 
  19   2   0      988.74     1057.35     10.09 o 
  20   2   0       63.33       78.08      3.40 o 
  21   2   0      138.00      148.79      3.34 o 
   1   3   0      404.63      330.29      4.91 o 
   2   3   0      776.59      722.33      7.37 o 
   3   3   0      303.74      329.45      5.47 o 
   4   3   0      198.44      177.93      4.32 o 
   5   3   0     2330.95     2323.37     16.44 o 
   6   3   0      434.43      499.58      8.08 o 
   7   3   0      181.12      171.07      7.87 o 
   8   3   0        8.35       15.12      2.59 o 
   9   3   0       60.23       74.02      5.71 o 
  10   3   0       77.45       81.24      6.18 o 
  11   3   0       23.92       32.70      4.10 o 
  12   3   0       20.91       17.02      1.56 o 
  13   3   0       12.79        5.99      0.85 o 
  14   3   0       11.09       11.96      1.39 o 
  15   3   0       77.73       73.36      2.86 o 
  16   3   0        0.02        2.07      0.56 o 
  17   3   0        4.33        3.29      0.83 o 
  18   3   0        1.99        2.20      0.74 o 
  19   3   0       75.36       84.83      3.17 o 
  20   3   0       23.81       34.36      2.25 o 
  21   3   0       71.47       78.08      4.12 o 
   0   4   0       32.85       64.00      4.18 o 
   1   4   0      185.59      142.22      6.08 o 
   2   4   0       50.95       65.60      4.15 o 
   3   4   0      798.52      818.38      8.98 o 
   4   4   0      949.44      944.30     12.72 o 
   5   4   0      198.08      197.28      4.97 o 
   6   4   0       87.13      106.38      3.87 o 
   7   4   0        7.48        8.69      1.29 o 
   8   4   0        4.88       13.25      2.26 o 
   9   4   0        0.28        3.58      1.31 o 
  10   4   0       58.15       66.42      3.67 o 
  11   4   0      503.09      518.27      8.41 o 
  12   4   0       29.26       41.38      2.12 o 
  13   4   0       55.49       48.65      3.34 o 
  14   4   0        2.69        4.20      1.06 o 
  15   4   0       50.11       52.63      3.54 o 
  16   4   0      774.37      783.97     12.98 o 
  17   4   0       61.78       53.30      3.47 o 
  18   4   0      294.19      302.93      6.96 o 
  19   4   0      158.38      150.05      6.52 o 
  20   4   0        7.76       21.02      2.15 o 
   1   5   0       69.27       74.40      3.63 o 
   2   5   0      384.42      388.27     11.50 o 
   3   5   0      137.00      173.09      7.62 o 
   4   5   0        8.29       14.81      2.31 o 
   5   5   0      321.03      314.95     10.40 o 
   6   5   0       31.28       32.91      3.43 o 
   7   5   0        0.55        2.21      0.88 o 
   8   5   0       92.57      101.95      4.61 o 
   9   5   0       11.83       16.76      3.83 o 
  10   5   0       31.51       32.43      3.26 o 
  11   5   0      212.55      203.43      6.85 o 
  12   5   0       24.24       28.41      2.10 o 
  13   5   0       56.61       51.92      2.80 o 
  14   5   0       57.48       50.45      3.38 o 
  15   5   0       67.99       70.15      3.80 o 
  16   5   0       28.30       33.92      2.57 o 
  17   5   0       20.24       24.71      1.99 o 
  18   5   0        9.44        9.23      1.12 o 
  19   5   0      209.91      233.31      6.02 o 
   0   6   0       19.81       15.69      1.90 o 
   1   6   0       72.88      103.51      3.82 o 
   2   6   0       92.02      104.38      3.83 o 
   3   6   0     1096.12     1069.66     12.30 o 
   4   6   0       37.14       22.45      1.58 o 
   5   6   0       98.73       69.50      3.14 o 
   6   6   0      133.67      118.88      4.14 o 
   7   6   0       97.96       84.17      4.41 o 
   8   6   0       86.90       78.89      4.32 o 
   9   6   0      214.85      219.60      7.21 o 
  10   6   0       16.11       13.03      1.87 o 
  11   6   0        2.37        2.79      0.77 o 
  12   6   0      223.82      224.66      5.53 o 
  13   6   0       75.25       79.51      3.91 o 
  14   6   0       53.35       54.88      3.11 o 
  15   6   0        0.81        0.91      0.62 o 
  16   6   0       58.66       46.83      2.37 o 
  17   6   0        0.68        0.82      0.83 o 
   1   7   0     1162.87     1228.62     31.00 o 
   2   7   0        9.51       12.23      1.81 o 
   3   7   0       33.28       36.43      2.91 o 
   4   7   0       14.12       18.22      1.66 o 
   5   7   0        1.10        1.87      0.94 o 
   6   7   0       62.56       71.63      4.02 o 
   7   7   0      275.16      266.54      7.70 o 
   8   7   0       87.72      100.05      4.71 o 
   9   7   0       13.45       13.72      1.85 o 
  10   7   0       54.81       65.19      3.67 o 
  11   7   0        0.02        1.84      0.84 o 
  12   7   0       25.29       24.75      2.99 o 
  13   7   0        0.46        1.07      0.90 o 
  14   7   0        2.56        4.24      1.26 o 
  15   7   0        1.05        3.19      1.02 o 
   0   8   0       41.95       29.67      3.54 o 
   1   8   0       20.86       26.25      2.34 o 
   2   8   0        9.23        7.06      1.24 o 
   3   8   0       62.50       54.08      3.16 o 
   4   8   0      298.96      300.86     10.98 o 
   5   8   0       93.80       93.25      6.09 o 
   6   8   0       55.57       54.30      2.98 o 
   7   8   0       92.19       96.88      4.41 o 
   8   8   0      149.73      160.97      3.93 o 
   9   8   0      112.71       97.66      3.68 o 
  10   8   0       17.92       15.95      1.46 o 
  11   8   0       78.89       76.28      3.89 o 
  12   8   0      108.95      118.02      4.31 o 
   1   9   0       48.99       40.81      2.50 o 
   2   9   0      119.81      113.68      5.17 o 
   3   9   0      163.54      165.22      6.20 o 
   4   9   0       15.75       14.56      1.91 o 
   5   9   0        0.14        0.03      0.55 o 
   6   9   0        2.59        1.75      1.30 o 
 -22   1   1       44.02       48.20      3.19 o 
 -21   1   1        1.21        0.74      0.52 o 
 -20   1   1       17.69       21.09      1.73 o 
 -19   1   1      157.72      174.87      5.11 o 
 -18   1   1        0.04        3.84      1.33 o 
 -17   1   1      823.46      860.04     10.75 o 
 -16   1   1      150.10      156.01      4.36 o 
 -15   1   1      419.02      410.60      6.20 o 
 -14   1   1       86.32       93.12      2.85 o 
 -13   1   1      158.46      171.82      7.24 o 
 -12   1   1        1.30        0.96      0.89 o 
 -11   1   1       15.75       18.17      2.13 o 
 -10   1   1      149.09      174.72      6.05 o 
  -9   1   1      151.29      145.52      5.39 o 
  -8   1   1     2793.41     2667.39     60.39 o 
  -7   1   1      143.49      139.28      4.08 o 
  -6   1   1        5.45       13.02      1.17 o 
  -5   1   1      133.55      147.09      3.48 o 
  -4   1   1      506.76      390.87      5.26 o 
  -3   1   1       12.41       20.80      0.76 o 
  -1   1   1      728.54      736.68      3.96 o 
   0   1   1     4121.55     3855.06      9.83 o 
   1   1   1      133.58      130.02      1.44 o 
   2   1   1     6544.63     5912.23     21.83 o 
   3   1   1       11.47       27.35      1.00 o 
   4   1   1      436.12      457.19      5.28 o 
   5   1   1        8.61        6.75      1.36 o 
   6   1   1     1774.73     1756.81     26.53 o 
   7   1   1        0.73        3.51      0.73 o 
   8   1   1       66.00       91.40      3.25 o 
   9   1   1      288.29      300.33      6.17 o 
  10   1   1      169.81      162.77      4.79 o 
  11   1   1       96.72       89.83      3.72 o 
  12   1   1       37.65       39.79      2.57 o 
  13   1   1      115.42      105.81      4.32 o 
  14   1   1      154.55      130.74      3.27 o 
  15   1   1      144.57      131.33      3.41 o 
  16   1   1      561.62      588.76      8.64 o 
  17   1   1     3929.51     4042.65     23.08 o 
  18   1   1      165.71      169.24      4.41 o 
  19   1   1      460.81      514.54      8.57 o 
  20   1   1       66.92       80.47      3.18 o 
  21   1   1       44.59       45.95      2.16 o 
  22   1   1        0.89        0.82      0.71 o 
 -21   2   1      232.19      243.12      4.63 o 
 -20   2   1        5.17        4.08      0.71 o 
 -19   2   1      759.59      772.60      8.74 o 
 -18   2   1        1.30        0.88      0.80 o 
 -17   2   1       41.97       55.46      2.95 o 
 -16   2   1       29.86       33.88      3.93 o 
 -15   2   1        1.84        4.58      0.90 o 
 -14   2   1       44.13       52.25      2.42 o 
 -13   2   1       25.70       26.34      2.56 o 
 -12   2   1       75.58       73.50      6.68 o 
 -11   2   1      179.29      187.37     10.40 o 
 -10   2   1        1.10        6.14      2.09 o 
  -9   2   1      630.62      665.14     18.02 o 
  -8   2   1      966.06     1027.08     12.01 o 
  -7   2   1     3857.48     4175.64     22.37 o 
  -6   2   1     1189.74     1132.57     12.56 o 
  -5   2   1      307.25      299.54      3.72 o 
  -4   2   1     7093.05     7031.45     23.10 o 
  -3   2   1     6809.11     6273.37     20.00 o 
  -2   2   1    10273.74     9487.57     22.70 o 
  -1   2   1     2765.33     2658.20     29.86 o 
   0   2   1    11942.54    10402.61     23.96 o 
   1   2   1     2261.01     2185.12      6.51 o 
   2   2   1     2897.22     2642.50     16.23 o 
   3   2   1      385.31      364.12      7.08 o 
   4   2   1      267.00      268.14      4.36 o 
   5   2   1     1911.53     1885.47      9.86 o 
   6   2   1        2.10        4.90      0.63 o 
   7   2   1       94.97      107.97      2.86 o 
   8   2   1       29.03       31.80      1.72 o 
   9   2   1       77.60       77.26      5.31 o 
  10   2   1      280.63      268.50     10.25 o 
  11   2   1      646.98      738.44     17.38 o 
  12   2   1      189.30      184.83      8.99 o 
  13   2   1      161.38      144.33      4.44 o 
  14   2   1      480.60      472.85      5.95 o 
  15   2   1     3205.34     3252.09     18.68 o 
  16   2   1      264.27      291.03      6.68 o 
  17   2   1        5.74       16.06      2.68 o 
  18   2   1       62.93       69.99      3.42 o 
  19   2   1       53.33       65.60      2.48 o 
  20   2   1       98.17      106.38      2.83 o 
  21   2   1      105.62      109.38      3.85 o 
  22   2   1        0.63        2.46      0.84 o 
 -21   3   1      612.15      606.80     11.22 o 
 -20   3   1        5.90       10.22      1.26 o 
 -19   3   1      101.32      121.08      3.03 o 
 -18   3   1      199.01      220.90      5.45 o 
 -17   3   1       18.20       20.67      1.79 o 
 -16   3   1        1.88        2.74      0.68 o 
 -15   3   1       25.66       30.19      1.86 o 
 -14   3   1       66.63       52.78      2.77 o 
 -13   3   1       63.90       61.46      2.58 o 
 -12   3   1       14.48       11.18      1.15 o 
 -11   3   1      203.78      171.69      9.89 o 
 -10   3   1      346.06      324.69     13.29 o 
  -9   3   1       27.78       29.97      4.16 o 
  -8   3   1      112.46      100.82      7.01 o 
  -7   3   1      154.22      162.07      8.39 o 
  -6   3   1     5821.99     6129.10     65.50 o 
  -5   3   1      114.60      153.76      4.34 o 
  -4   3   1    10111.20    10001.31     48.79 o 
  -3   3   1     1867.66     1786.33     13.21 o 
  -2   3   1      242.14      243.93      4.65 o 
  -1   3   1      328.86      357.99      5.16 o 
   0   3   1     2400.03     2231.53     10.16 o 
   1   3   1     1192.73     1139.90     23.32 o 
   2   3   1        3.25       20.84      1.24 o 
   3   3   1       26.25       39.90      1.84 o 
   4   3   1      931.92      885.71      9.13 o 
   5   3   1      444.40      439.78     16.23 o 
   6   3   1      427.46      442.24      7.30 o 
   7   3   1       27.25       24.03      2.51 o 
   8   3   1      899.16     1011.05     18.27 o 
   9   3   1      164.87      162.19      7.72 o 
  10   3   1      152.43      170.75      8.25 o 
  11   3   1       98.30      104.99      6.74 o 
  12   3   1      142.07      133.17      5.28 o 
  13   3   1      922.78      917.96     12.68 o 
  14   3   1      512.61      491.35      8.49 o 
  15   3   1      105.47       94.24      3.80 o 
  16   3   1       15.44       14.81      1.53 o 
  17   3   1        9.43        8.22      1.38 o 
  18   3   1        5.21        7.12      1.25 o 
  19   3   1      126.66      121.25      4.57 o 
  20   3   1      105.75      127.42      4.17 o 
  21   3   1      379.65      407.99      9.16 o 
 -20   4   1       24.06       41.33      2.85 o 
 -19   4   1       89.24      121.43      5.06 o 
 -18   4   1      134.71      142.56      3.70 o 
 -17   4   1       59.29       54.38      2.19 o 
 -16   4   1       77.96       84.97      3.40 o 
 -15   4   1       68.27       55.57      2.86 o 
 -14   4   1       28.05       27.45      2.08 o 
 -13   4   1      200.64      157.37      4.83 o 
 -12   4   1      246.28      218.36      4.89 o 
 -11   4   1        4.33        9.11      1.12 o 
 -10   4   1      292.44      289.77      6.29 o 
  -9   4   1      145.36      182.28      9.10 o 
  -8   4   1       67.71       80.64      5.89 o 
  -7   4   1      977.62     1030.34     13.04 o 
  -6   4   1      411.68      442.63      8.17 o 
  -5   4   1     3156.79     3184.11     27.97 o 
  -4   4   1       59.62       57.31      2.67 o 
  -3   4   1     1709.79     1667.67     20.07 o 
  -2   4   1     1361.45     1380.38     18.26 o 
  -1   4   1        3.58        5.78      1.35 o 
   0   4   1      174.62      148.10      4.45 o 
   1   4   1        7.92        7.39      1.54 o 
   2   4   1       83.82       94.33      5.05 o 
   3   4   1      271.74      265.76      5.14 o 
   4   4   1      437.94      492.40      7.42 o 
   5   4   1      418.65      469.37      7.63 o 
   6   4   1      420.77      403.87      7.64 o 
   7   4   1      364.47      395.89      7.70 o 
   8   4   1      189.83      179.32      7.69 o 
   9   4   1       39.79       35.16      3.62 o 
  10   4   1       38.60       46.91      3.09 o 
  11   4   1        0.71        3.22      1.01 o 
  12   4   1     2459.74     2397.95     19.46 o 
  13   4   1        0.00        0.74      0.95 o 
  14   4   1       35.55       46.63      4.71 o 
  15   4   1       38.88       41.35      3.15 o 
  16   4   1       56.20       63.45      3.82 o 
  17   4   1       37.25       25.03      2.45 o 
  18   4   1       31.56       40.76      4.26 o 
  19   4   1      120.24      115.05      5.72 o 
  20   4   1       39.77       34.67      2.72 o 
 -19   5   1       40.57       36.81      2.21 o 
 -18   5   1        0.58        4.15      0.75 o 
 -17   5   1        7.53       10.45      1.31 o 
 -16   5   1        0.32        0.39      0.68 o 
 -15   5   1       48.37       51.50      3.56 o 
 -14   5   1        0.46        1.05      0.71 o 
 -13   5   1        8.55        4.87      0.91 o 
 -12   5   1       68.48       75.13      3.29 o 
 -11   5   1      141.39      127.18      4.25 o 
 -10   5   1       14.16       19.96      2.68 o 
  -9   5   1      394.21      409.20     15.19 o 
  -8   5   1       72.83       77.50      4.00 o 
  -7   5   1      224.57      220.24      5.24 o 
  -6   5   1      260.66      228.72      8.79 o 
  -5   5   1       25.21       27.58      3.06 o 
  -4   5   1        4.42        8.40      1.80 o 
  -3   5   1     1832.53     1763.94     23.67 o 
  -2   5   1       23.59       16.07      2.45 o 
  -1   5   1      934.53      966.23     12.93 o 
   0   5   1       46.19       55.81      3.14 o 
   1   5   1      188.20      185.73      5.71 o 
   2   5   1      270.73      300.55     10.30 o 
   3   5   1      362.51      380.24     11.51 o 
   4   5   1       99.82       72.79      5.09 o 
   5   5   1      159.67      110.28      6.33 o 
   6   5   1      512.49      467.15     13.16 o 
   7   5   1        2.12        0.50      0.59 o 
   8   5   1        0.03        1.79      0.80 o 
   9   5   1      170.65      183.21      6.36 o 
  10   5   1       27.92       31.63      2.75 o 
  11   5   1       55.37       58.78      3.77 o 
  12   5   1      125.05      110.28      5.19 o 
  13   5   1       78.99       79.96      4.34 o 
  14   5   1     1162.00     1159.31     16.12 o 
  15   5   1       16.04       16.21      2.01 o 
  16   5   1        4.18        2.12      0.93 o 
  17   5   1        4.61        9.98      1.84 o 
  18   5   1       17.76       13.26      1.35 o 
  19   5   1       99.33       95.54      3.94 o 
 -17   6   1      182.06      176.47      5.85 o 
 -16   6   1       34.34       37.95      2.00 o 
 -15   6   1        1.09        0.79      0.63 o 
 -14   6   1       26.44       23.80      2.01 o 
 -13   6   1       14.34       20.26      1.94 o 
 -12   6   1        2.70        3.77      1.31 o 
 -11   6   1       31.90       26.30      2.52 o 
 -10   6   1      173.36      164.89      6.19 o 
  -9   6   1        3.83        1.32      0.89 o 
  -8   6   1       13.75       17.76      3.17 o 
  -7   6   1     1239.50     1344.99     17.43 o 
  -6   6   1        1.02        6.25      1.27 o 
  -5   6   1     1266.72     1303.89     17.97 o 
  -4   6   1        8.86       15.78      1.42 o 
  -3   6   1       48.48       56.01      2.40 o 
  -2   6   1       81.45       90.34      3.06 o 
  -1   6   1      736.27      761.74     13.10 o 
   0   6   1       21.96       31.32      2.97 o 
   1   6   1      556.06      571.90     11.75 o 
   2   6   1      161.16      168.57      7.83 o 
   3   6   1      124.74      131.79      4.36 o 
   4   6   1       12.61       10.19      1.04 o 
   5   6   1        0.96        3.41      0.87 o 
   6   6   1       35.06       42.52      3.17 o 
   7   6   1       60.71       76.12      4.24 o 
   8   6   1       27.72       29.12      2.73 o 
   9   6   1       72.30       72.30      4.22 o 
  10   6   1      214.51      199.40      6.94 o 
  11   6   1       72.64       79.95      4.36 o 
  12   6   1       18.82       17.27      1.64 o 
  13   6   1       55.75       52.84      3.25 o 
  14   6   1        9.24       12.31      1.64 o 
  15   6   1        9.24       11.95      1.42 o 
  16   6   1       60.18       75.11      3.08 o 
  17   6   1        1.36        2.41      0.55 o 
 -15   7   1        7.33       10.50      1.51 o 
 -14   7   1      136.90      144.39      6.01 o 
 -13   7   1        3.64        1.81      1.10 o 
 -12   7   1        0.12        0.55      0.71 o 
 -11   7   1      196.20      193.02      5.90 o 
 -10   7   1       98.89       97.14      4.40 o 
  -9   7   1        0.02        1.68      0.98 o 
  -8   7   1      114.50      126.73      5.24 o 
  -7   7   1       51.78       60.87      3.71 o 
  -6   7   1       53.95       62.54      3.78 o 
  -5   7   1      395.06      415.89      9.52 o 
  -4   7   1       55.83       56.17      3.53 o 
  -3   7   1       56.79       66.35      3.74 o 
  -2   7   1       50.62       50.64      3.39 o 
  -1   7   1       53.83       46.46      5.60 o 
   0   7   1       63.71       50.22      3.40 o 
   1   7   1      161.78      178.72      9.74 o 
   2   7   1      286.65      310.84      8.41 o 
   3   7   1        3.78        2.88      1.34 o 
   4   7   1        0.03        3.63      1.11 o 
   5   7   1      374.81      366.96      8.55 o 
   6   7   1       19.60       12.16      3.27 o 
   7   7   1        3.89        3.11      1.01 o 
   8   7   1        0.30        0.14      0.87 o 
   9   7   1       64.26       71.32      3.17 o 
  10   7   1       18.10       16.01      1.73 o 
  11   7   1       43.61       45.30      2.28 o 
  12   7   1       15.55       14.36      1.49 o 
  13   7   1        6.91       10.32      1.81 o 
  14   7   1        3.44        2.89      0.86 o 
  15   7   1       74.75       68.35      3.62 o 
 -12   8   1        5.01        3.15      0.83 o 
 -11   8   1       41.71       43.24      2.98 o 
 -10   8   1        0.59        3.00      0.75 o 
  -9   8   1        9.37        6.69      1.08 o 
  -8   8   1       52.99       47.89      2.13 o 
  -7   8   1      278.44      290.38     13.51 o 
  -6   8   1      159.91      173.39      5.34 o 
  -5   8   1      108.98       87.68      3.80 o 
  -4   8   1      440.40      452.93     13.46 o 
  -3   8   1        0.39        2.49      1.36 o 
  -2   8   1       64.09       53.09      3.15 o 
  -1   8   1      242.11      260.29      7.05 o 
   0   8   1       41.13       41.55      2.88 o 
   1   8   1       79.95       82.85      4.06 o 
   2   8   1       31.70       40.41      2.85 o 
   3   8   1       19.24       26.66      2.28 o 
   4   8   1       46.43       52.26      3.07 o 
   5   8   1       13.50       13.86      1.55 o 
   6   8   1        6.15        3.33      1.48 o 
   7   8   1        2.64        3.61      0.89 o 
   8   8   1       10.22       10.58      1.15 o 
   9   8   1       20.80       25.57      1.47 o 
  10   8   1       70.53       75.31      4.10 o 
  11   8   1        0.60       -0.03      0.72 o 
  12   8   1        0.53        1.03      0.57 o 
  -7   9   1       82.60       70.48      3.41 o 
  -6   9   1        7.49        7.28      1.28 o 
  -5   9   1       15.82       26.36      2.44 o 
  -4   9   1        2.43        0.91      0.79 o 
  -3   9   1       25.66       33.73      2.88 o 
  -2   9   1       17.48       15.29      2.03 o 
  -1   9   1      132.58      144.81      5.90 o 
   0   9   1       54.30       41.41      4.04 o 
   1   9   1       21.94       20.73      1.91 o 
   2   9   1        0.30        1.00      0.61 o 
   3   9   1        6.79        3.48      0.61 o 
   4   9   1       62.32       72.43      2.90 o 
   5   9   1       33.94       35.71      1.95 o 
   6   9   1       52.72       44.67      2.73 o 
 -22   0   2       12.98       14.58      1.93 o 
 -21   0   2        0.36       -0.58      1.03 o 
 -20   0   2      259.25      247.06     10.02 o 
 -19   0   2      172.83      162.30      8.71 o 
 -18   0   2      340.00      324.15      9.04 o 
 -17   0   2      541.57      516.84     11.49 o 
 -16   0   2        0.87        1.61      0.83 o 
 -15   0   2      941.52      853.14     11.77 o 
 -14   0   2      665.13      682.30     12.12 o 
 -13   0   2        1.97        4.75      2.01 o 
 -12   0   2        3.34        7.25      2.42 o 
 -11   0   2      641.65      673.79     18.10 o 
 -10   0   2     5572.20     5498.01     47.44 o 
  -9   0   2      442.13      489.79     12.67 o 
  -8   0   2      252.54      244.64      7.97 o 
  -7   0   2     1491.31     1353.17     15.36 o 
  -6   0   2       16.05       31.07      2.22 o 
  -5   0   2      257.16      300.97      6.25 o 
  -4   0   2     4555.23     4079.85     21.21 o 
  -3   0   2     1903.85     1797.67     12.88 o 
  -2   0   2     4606.21     3833.24     17.30 o 
  -1   0   2       12.00       14.68      1.03 o 
   1   0   2     2654.41     2486.29     13.35 o 
   2   0   2     7563.88     6649.97     22.96 o 
   3   0   2      484.40      423.04      6.22 o 
   4   0   2     4207.23     3960.43     20.83 o 
   5   0   2     3427.33     3190.18     20.51 o 
   6   0   2       86.04       70.56      3.35 o 
   7   0   2      854.06      842.04     12.52 o 
   8   0   2       40.88       67.37      3.84 o 
   9   0   2      720.64      814.68     13.92 o 
  10   0   2        2.50        8.09      1.53 o 
  11   0   2       67.26       59.69      4.25 o 
  12   0   2      248.30      220.23      8.52 o 
  13   0   2      113.31      123.64      6.73 o 
  14   0   2      292.32      282.93      6.11 o 
  15   0   2      186.30      180.68      7.63 o 
  16   0   2     1898.22     1926.40     22.55 o 
  17   0   2     1655.44     1725.36     20.00 o 
  18   0   2      219.39      209.53      6.90 o 
  19   0   2      243.52      246.57      7.14 o 
  20   0   2        3.04        2.37      0.92 o 
  21   0   2       18.27       23.02      2.73 o 
  22   0   2       38.16       43.60      3.08 o 
 -22   1   2       38.08       42.46      3.02 o 
 -21   1   2       64.02       65.96      3.26 o 
 -20   1   2      179.72      195.06      5.45 o 
 -19   1   2       44.73       36.78      2.38 o 
 -18   1   2       22.12       18.33      1.80 o 
 -17   1   2       17.71       21.88      1.99 o 
 -16   1   2      133.11      127.49      4.00 o 
 -15   1   2      172.70      178.98      4.20 o 
 -14   1   2      105.20       94.37      2.96 o 
 -13   1   2       89.34       62.81      4.18 o 
 -12   1   2      301.95      265.48      8.45 o 
 -11   1   2      130.78      160.20     10.02 o 
 -10   1   2      428.91      421.49      9.40 o 
  -9   1   2      944.08     1083.26     13.50 o 
  -8   1   2     1002.68     1045.00     28.20 o 
  -7   1   2        0.00       12.37      5.56 o 
  -6   1   2     5955.98     5746.82     34.46 o 
  -5   1   2      562.50      574.88     17.92 o 
  -4   1   2        0.80        8.01      2.31 o 
  -3   1   2     5588.90     5263.11     15.77 o 
  -1   1   2     7010.04     6274.34     16.94 o 
   0   1   2      794.47      685.44      6.30 o 
   1   1   2     5079.61     4593.62     10.18 o 
   2   1   2     1432.59     1238.52      7.15 o 
   3   1   2      585.95      553.57      4.76 o 
   4   1   2     3855.33     3553.37     13.43 o 
   5   1   2      397.52      413.81      9.30 o 
   6   1   2        0.57        6.89      1.88 o 
   7   1   2       85.53      105.66      3.29 o 
   8   1   2      109.79      126.15      3.64 o 
   9   1   2     1648.30     1725.04     14.27 o 
  10   1   2       53.46       59.82      4.33 o 
  11   1   2      498.09      478.15     10.14 o 
  12   1   2       69.86       86.48      6.26 o 
  13   1   2      147.48      136.45      4.94 o 
  14   1   2        0.00        2.02      0.49 o 
  15   1   2     1018.20     1020.61      9.41 o 
  16   1   2      492.82      485.43      7.41 o 
  17   1   2      400.77      387.14      6.67 o 
  18   1   2       90.59      101.01      3.34 o 
  19   1   2       56.34       67.87      3.09 o 
  20   1   2       11.73       14.81      1.40 o 
  21   1   2      112.25      130.68      3.42 o 
  22   1   2       10.89       13.74      1.17 o 
 -22   2   2       48.86       53.78      2.78 o 
 -21   2   2       58.87       62.43      4.03 o 
 -20   2   2       12.86       15.71      1.44 o 
 -19   2   2      373.19      363.47      5.08 o 
 -18   2   2        3.10        2.65      0.68 o 
 -17   2   2       12.12       12.00      1.46 o 
 -16   2   2        1.37        4.44      1.39 o 
 -15   2   2        0.19        5.20      1.51 o 
 -14   2   2      352.33      366.86      5.67 o 
 -13   2   2      124.92      121.23      3.60 o 
 -12   2   2      130.12      125.44      9.10 o 
 -11   2   2      111.17      124.73      8.82 o 
 -10   2   2       66.80       52.04      5.58 o 
  -9   2   2      438.34      437.97     16.79 o 
  -8   2   2       57.90      123.15      6.99 o 
  -7   2   2      257.84      331.75      6.02 o 
  -6   2   2      524.14      664.21     10.60 o 
  -5   2   2      265.45      274.36      4.26 o 
  -4   2   2      344.71      389.83      5.12 o 
  -3   2   2     1437.36     1419.93      6.94 o 
  -1   2   2     9096.18     8503.08    115.65 o 
   0   2   2        6.41        6.08      0.52 o 
   1   2   2      202.57      187.69      2.51 o 
   2   2   2     1415.68     1342.26      5.57 o 
   3   2   2       16.05       24.61      1.09 o 
   4   2   2        0.78       41.65      2.81 o 
   5   2   2       24.37       24.45      1.22 o 
   6   2   2        5.43       13.84      5.85 o 
   7   2   2      207.62      240.23      4.47 o 
   8   2   2        7.71       11.96      1.67 o 
   9   2   2      545.88      551.06     13.24 o 
  10   2   2        4.19       14.98      2.37 o 
  11   2   2      610.08      546.26     14.34 o 
  12   2   2        0.03        1.71      1.06 o 
  13   2   2      517.69      483.00      6.98 o 
  14   2   2       17.87       22.78      1.44 o 
  15   2   2     1965.72     1987.66     18.53 o 
  16   2   2      206.00      225.44      7.16 o 
  17   2   2       26.69       37.97      2.42 o 
  18   2   2       19.36       24.94      2.95 o 
  19   2   2       51.09       52.48      2.58 o 
  20   2   2        0.30        1.59      0.60 o 
  21   2   2      140.40      150.18      5.48 o 
  22   2   2        0.02        0.40      0.46 o 
 -21   3   2      375.87      307.26      6.69 o 
 -20   3   2       25.50       21.17      1.73 o 
 -19   3   2        0.42        0.95      0.47 o 
 -18   3   2      141.13      124.25      5.20 o 
 -17   3   2       18.33       12.97      1.46 o 
 -16   3   2      127.06      133.69      4.58 o 
 -15   3   2       13.99       20.88      1.92 o 
 -14   3   2        6.82        7.29      0.97 o 
 -13   3   2      148.97      142.32      3.23 o 
 -12   3   2       11.13       13.22      1.38 o 
 -11   3   2      151.80      144.80      9.72 o 
 -10   3   2      247.29      244.34     12.23 o 
  -9   3   2        6.78       25.66      4.09 o 
  -8   3   2       67.16       84.88      6.69 o 
  -7   3   2       73.26       71.38      5.71 o 
  -6   3   2       39.05       24.17      1.86 o 
  -5   3   2     7321.48     7547.10     47.83 o 
  -4   3   2     1048.77      976.74      9.87 o 
  -3   3   2     1023.88     1034.77      9.56 o 
  -2   3   2     3458.77     3409.13     23.17 o 
  -1   3   2      442.44      424.04      4.15 o 
   0   3   2        0.82        3.74      0.79 o 
   1   3   2      650.16      627.72      9.06 o 
   2   3   2      351.27      312.68      9.35 o 
   3   3   2       13.29       17.09      1.76 o 
   4   3   2      396.34      396.27      6.22 o 
   5   3   2      456.82      432.50      9.54 o 
   6   3   2        9.54       13.67      1.34 o 
   7   3   2        1.43       15.60      9.48 o 
   8   3   2       10.05       16.03      2.33 o 
   9   3   2      267.55      329.70     10.74 o 
  10   3   2     1001.16     1022.73     19.80 o 
  11   3   2        0.52        0.91      1.14 o 
  12   3   2      961.73     1023.19     20.49 o 
  13   3   2      625.85      637.62      8.94 o 
  14   3   2     1670.46     1646.76     15.69 o 
  15   3   2        1.04        4.59      0.92 o 
  16   3   2      337.15      366.42      7.40 o 
  17   3   2      351.11      349.79      7.01 o 
  18   3   2      179.43      198.21      6.17 o 
  19   3   2        1.40        0.06      0.66 o 
  20   3   2       11.00        9.24      1.18 o 
  21   3   2       11.73       10.93      0.98 o 
 -20   4   2        9.90        7.50      1.21 o 
 -19   4   2      107.91      115.63      3.59 o 
 -18   4   2       86.69       82.16      3.55 o 
 -17   4   2       14.47       13.31      1.33 o 
 -16   4   2       40.65       35.99      1.89 o 
 -15   4   2        1.34        0.63      0.54 o 
 -14   4   2        0.00       -0.21      0.65 o 
 -13   4   2        7.09       10.55      1.32 o 
 -12   4   2       89.22       95.11      2.94 o 
 -11   4   2       21.37       22.43      1.59 o 
 -10   4   2       11.33       13.96      1.54 o 
  -9   4   2        6.79       12.65      2.99 o 
  -8   4   2      360.50      338.53     12.93 o 
  -7   4   2     1121.83     1098.51     22.29 o 
  -6   4   2     1838.85     1765.68     23.15 o 
  -5   4   2      444.89      447.14      8.07 o 
  -4   4   2     3333.98     3585.31     21.92 o 
  -3   4   2      651.25      544.08     11.10 o 
  -2   4   2      747.79      784.75     13.35 o 
  -1   4   2      267.44      274.69      7.98 o 
   0   4   2      813.81      824.38     10.31 o 
   1   4   2      287.43      299.41      9.14 o 
   2   4   2      781.19      761.69     14.49 o 
   3   4   2      352.96      376.57      6.44 o 
   4   4   2       91.11      108.59      3.65 o 
   5   4   2      158.83      142.06      4.34 o 
   6   4   2       46.34       56.52      2.87 o 
   7   4   2      375.53      340.41      7.32 o 
   8   4   2      259.40      273.44      9.65 o 
   9   4   2      142.68      127.94      6.94 o 
  10   4   2      380.29      350.82      7.75 o 
  11   4   2      882.13      945.21     17.89 o 
  12   4   2      307.82      294.81      8.27 o 
  13   4   2     1185.92     1180.07     24.06 o 
  14   4   2        3.20       11.33      1.84 o 
  15   4   2        3.33        6.36      1.54 o 
  16   4   2      153.23      152.11      5.85 o 
  17   4   2       95.31      105.39      4.60 o 
  18   4   2        0.00        1.43      1.16 o 
  19   4   2      131.83      131.14      5.91 o 
  20   4   2        0.11       -0.34      0.74 o 
 -19   5   2       90.77       84.25      3.16 o 
 -18   5   2        8.88       11.63      1.36 o 
 -17   5   2        2.76        1.70      1.27 o 
 -16   5   2       91.42       93.52      3.85 o 
 -15   5   2        8.11        6.95      1.24 o 
 -14   5   2       25.51       20.13      2.06 o 
 -13   5   2      133.77      107.24      4.68 o 
 -12   5   2        0.71        0.71      1.09 o 
 -11   5   2       16.18       26.54      2.45 o 
 -10   5   2       72.60       79.14      6.81 o 
  -9   5   2     2565.44     2561.60     18.82 o 
  -8   5   2      242.98      239.58      5.64 o 
  -7   5   2      214.11      222.41      5.31 o 
  -6   5   2      785.92      731.75     15.11 o 
  -5   5   2       66.49       73.63      4.80 o 
  -4   5   2        1.82        3.29      1.18 o 
  -3   5   2      998.97      966.22     16.91 o 
  -2   5   2        0.58        5.80      1.44 o 
  -1   5   2      174.68      211.30      5.95 o 
   0   5   2       14.90       15.45      1.66 o 
   1   5   2      545.95      573.44      9.94 o 
   2   5   2      154.31      145.65      7.29 o 
   3   5   2       16.48       25.54      3.06 o 
   4   5   2       45.95       41.75      3.96 o 
   5   5   2      807.07      772.60     16.82 o 
   6   5   2       43.05       54.08      4.52 o 
   7   5   2      409.41      401.78      7.38 o 
   8   5   2       54.61       48.16      3.31 o 
   9   5   2        0.32        1.86      0.97 o 
  10   5   2     2278.26     2364.73     82.68 o 
  11   5   2      417.21      446.02     10.47 o 
  12   5   2       15.06       12.91      2.69 o 
  13   5   2        8.19       12.13      1.92 o 
  14   5   2        0.06        3.07      1.00 o 
  15   5   2       84.78       91.19      4.45 o 
  16   5   2      196.76      196.03      6.04 o 
  17   5   2        1.64        3.17      0.91 o 
  18   5   2        0.68        1.72      0.91 o 
  19   5   2       33.48       30.67      2.19 o 
 -17   6   2       18.61       15.88      1.73 o 
 -16   6   2       65.77       72.93      4.32 o 
 -15   6   2        9.53       10.17      1.92 o 
 -14   6   2       63.67       63.58      4.95 o 
 -13   6   2        1.08        1.09      0.71 o 
 -12   6   2      100.94       99.74      4.50 o 
 -11   6   2      454.94      385.29      9.09 o 
 -10   6   2        0.35        7.90      1.50 o 
  -9   6   2       19.25       24.13      2.41 o 
  -8   6   2      600.98      624.96     11.91 o 
  -7   6   2      772.35      815.08     13.58 o 
  -6   6   2      574.12      566.48     11.19 o 
  -5   6   2      102.38      112.60      3.87 o 
  -4   6   2      103.82       99.30      3.19 o 
  -3   6   2       33.31       23.86      1.78 o 
  -2   6   2      278.64      228.36      5.38 o 
  -1   6   2       84.93       69.80      4.06 o 
   0   6   2      134.76      149.74      4.51 o 
   1   6   2      207.09      215.26      5.59 o 
   2   6   2       72.79       61.07      2.94 o 
   3   6   2        0.68        6.16      1.05 o 
   4   6   2       81.33       64.92      3.07 o 
   5   6   2      143.94      130.68      4.41 o 
   6   6   2      330.53      348.76      8.96 o 
   7   6   2      436.90      440.56     10.26 o 
   8   6   2      582.73      563.88     11.70 o 
   9   6   2      427.82      429.02     10.28 o 
  10   6   2      178.28      162.67      5.06 o 
  11   6   2       57.14       50.52      3.54 o 
  12   6   2        9.26       11.27      2.44 o 
  13   6   2      233.64      224.89      6.66 o 
  14   6   2      192.61      201.22      6.00 o 
  15   6   2       78.14       80.78      3.53 o 
  16   6   2        4.66        7.97      1.07 o 
  17   6   2        3.05        3.44      0.84 o 
 -15   7   2       14.09       19.96      1.93 o 
 -14   7   2        2.58        1.95      0.87 o 
 -13   7   2       15.19       13.28      2.07 o 
 -12   7   2      259.21      296.61      7.83 o 
 -11   7   2        0.80       -0.19      0.69 o 
 -10   7   2        3.23        4.90      1.30 o 
  -9   7   2      147.23      179.35      6.02 o 
  -8   7   2       41.76       33.77      2.75 o 
  -7   7   2       34.24       37.26      2.92 o 
  -6   7   2       67.45       64.98      3.84 o 
  -5   7   2       33.24       30.34      2.70 o 
  -4   7   2        3.82        7.51      2.18 o 
  -3   7   2      159.27      164.56      5.92 o 
  -2   7   2       22.69       26.96      3.63 o 
  -1   7   2       83.39       72.94      4.09 o 
   0   7   2      164.57      167.19      6.20 o 
   1   7   2      122.48      138.24      5.70 o 
   2   7   2       62.42       62.30      5.45 o 
   3   7   2        0.04        1.57      1.27 o 
   4   7   2       14.19       13.67      2.73 o 
   5   7   2      174.31      167.03      8.95 o 
   6   7   2       31.64       29.21      2.64 o 
   7   7   2      173.15      171.33      6.20 o 
   8   7   2       76.17       80.11      4.22 o 
   9   7   2        3.44        6.19      1.05 o 
  10   7   2        4.02        8.11      1.13 o 
  11   7   2        0.40        2.24      0.75 o 
  12   7   2       26.72       31.10      2.17 o 
  13   7   2        6.83        6.18      0.95 o 
  14   7   2       68.45       72.41      4.58 o 
 -12   8   2       27.54       30.11      2.18 o 
 -11   8   2       14.80       17.51      1.92 o 
 -10   8   2      138.39      143.55      4.03 o 
  -9   8   2      140.20      132.53      4.17 o 
  -8   8   2       16.31       15.04      1.58 o 
  -7   8   2       46.98       50.77      3.01 o 
  -6   8   2        9.71        7.76      1.15 o 
  -5   8   2      103.40       92.63      3.93 o 
  -4   8   2       56.98       62.01      3.19 o 
  -3   8   2      645.06      664.31     16.34 o 
  -2   8   2        3.29        2.42      1.27 o 
  -1   8   2       49.10       43.83      3.22 o 
   0   8   2        1.14        1.07      0.70 o 
   1   8   2       20.61       18.46      2.00 o 
   2   8   2       14.73       17.58      1.90 o 
   3   8   2       30.90       26.72      2.28 o 
   4   8   2       49.40       50.76      3.13 o 
   5   8   2       20.32       23.66      2.01 o 
   6   8   2      229.25      206.71      5.44 o 
   7   8   2        5.75        3.95      1.73 o 
   8   8   2      194.19      193.70      7.83 o 
   9   8   2        3.30        3.14      0.69 o 
  10   8   2        7.69       10.06      1.46 o 
  11   8   2      231.64      196.49      5.61 o 
  -7   9   2        6.54        0.98      0.55 o 
  -6   9   2      326.59      308.64      7.41 o 
  -5   9   2       11.52       10.75      3.46 o 
  -4   9   2        0.77        2.06      0.89 o 
  -3   9   2      329.72      310.36      8.48 o 
  -2   9   2       21.07       19.17      2.22 o 
  -1   9   2        7.43        3.20      1.09 o 
   0   9   2       26.13       30.08      2.70 o 
   1   9   2      195.17      176.17     14.54 o 
   2   9   2        3.91        3.39      0.66 o 
   3   9   2       17.20       17.52      1.14 o 
   4   9   2        5.68        4.00      1.16 o 
   5   9   2       59.40       57.03      3.44 o 
   6   9   2       71.76       61.45      3.16 o 
 -22   1   3      124.24      119.78      3.48 o 
 -21   1   3        0.61       -0.60      1.02 o 
 -20   1   3        6.40        5.47      1.26 o 
 -19   1   3       76.70       68.95      3.19 o 
 -18   1   3        0.25        1.33      0.56 o 
 -17   1   3       37.08       31.74      1.95 o 
 -16   1   3      336.38      356.66      6.47 o 
 -15   1   3      167.78      146.37      3.89 o 
 -14   1   3      172.51      175.54      4.14 o 
 -13   1   3      118.41      114.05      5.94 o 
 -12   1   3      740.95      799.67     16.57 o 
 -11   1   3      204.92      189.12      6.75 o 
 -10   1   3      820.89      858.12     17.57 o 
  -9   1   3       40.96       84.68      6.34 o 
  -8   1   3     5346.12     5491.41     25.47 o 
  -7   1   3      828.38      867.38     15.72 o 
  -6   1   3      357.73      382.57     15.44 o 
  -5   1   3       14.54       16.75      2.50 o 
  -4   1   3      552.37      557.11     16.40 o 
  -3   1   3      338.19      338.77      7.38 o 
  -2   1   3      466.78      408.58      4.89 o 
  -1   1   3     3013.69     2766.18     24.18 o 
   0   1   3      389.21      337.65      3.22 o 
   1   1   3      286.99      259.77      3.28 o 
   2   1   3     7274.28     6807.46     13.08 o 
   3   1   3    12259.26    11186.88     27.73 o 
   4   1   3       44.25       39.19      1.69 o 
   5   1   3      548.22      493.08      6.28 o 
   6   1   3       30.96       26.58      1.58 o 
   7   1   3     2275.53     2389.19     15.66 o 
   8   1   3        1.79        4.15      0.81 o 
   9   1   3     1881.71     2017.17     41.05 o 
  10   1   3      648.85      616.35     21.13 o 
  11   1   3       45.88       61.52      3.17 o 
  12   1   3       41.23       33.82      2.96 o 
  13   1   3      868.16      828.90     12.93 o 
  14   1   3      161.64      176.81      3.85 o 
  15   1   3      166.74      154.04      4.82 o 
  16   1   3      258.64      254.43      5.26 o 
  17   1   3        3.76        6.36      1.39 o 
  18   1   3       42.18       43.90      2.13 o 
  19   1   3       61.97       70.22      3.04 o 
  20   1   3       38.65       41.61      2.15 o 
  21   1   3      142.00      158.84      3.54 o 
  22   1   3       77.88       71.04      5.64 o 
 -22   2   3       21.64       17.06      1.13 o 
 -21   2   3       71.90       67.56      4.21 o 
 -20   2   3        3.06        2.59      1.30 o 
 -19   2   3       13.58       14.70      1.24 o 
 -18   2   3        4.10        3.79      0.69 o 
 -17   2   3        0.28        2.44      0.88 o 
 -16   2   3      133.23      125.50      4.46 o 
 -15   2   3       38.88       40.60      2.15 o 
 -14   2   3       34.62       33.82      1.78 o 
 -13   2   3      508.09      494.20      7.40 o 
 -12   2   3      280.39      291.95     14.23 o 
 -11   2   3      141.49      163.60     10.17 o 
 -10   2   3     1323.16     1165.93     24.78 o 
  -9   2   3        2.71        4.42      1.06 o 
  -8   2   3     1178.28     1320.09     12.70 o 
  -7   2   3      670.31      801.02     14.81 o 
  -6   2   3     3988.36     4093.24     22.91 o 
  -5   2   3      336.79      367.26      5.41 o 
  -4   2   3     3505.83     3572.18     16.00 o 
  -3   2   3     2066.24     2002.69      8.77 o 
  -2   2   3       29.34       34.44      1.27 o 
  -1   2   3      451.27      386.25      5.40 o 
   0   2   3     1682.24     1553.49      9.18 o 
   1   2   3       66.79       72.86      1.65 o 
   2   2   3       70.93       55.74      1.83 o 
   3   2   3        7.44        5.58      0.49 o 
   4   2   3        0.10        2.22      0.54 o 
   5   2   3      373.33      370.79      4.42 o 
   6   2   3      682.04      747.53     13.91 o 
   7   2   3      119.71      150.25      7.58 o 
   8   2   3        0.56        2.42      1.93 o 
   9   2   3      176.07      192.44      7.97 o 
  10   2   3       54.57       47.25      4.18 o 
  11   2   3     2687.71     2781.76     33.25 o 
  12   2   3      246.85      263.07     10.64 o 
  13   2   3      159.88      147.24      3.47 o 
  14   2   3       24.83       31.69      1.69 o 
  15   2   3      253.83      241.44      5.19 o 
  16   2   3       38.34       40.53      2.15 o 
  17   2   3      180.85      203.90      5.45 o 
  18   2   3       36.67       38.44      2.31 o 
  19   2   3       89.25       90.74      3.25 o 
  20   2   3       43.71       47.05      2.11 o 
  21   2   3       10.09        7.31      0.85 o 
 -20   3   3       87.24       82.75      2.92 o 
 -19   3   3        0.07        0.76      0.48 o 
 -18   3   3        6.56        2.65      0.72 o 
 -17   3   3       11.61        5.17      0.94 o 
 -16   3   3        6.82        6.26      1.05 o 
 -15   3   3        3.52        4.24      0.97 o 
 -14   3   3       24.31       30.00      1.66 o 
 -13   3   3        9.07       15.23      1.12 o 
 -12   3   3      135.49      129.68      3.03 o 
 -11   3   3        2.15        6.44      2.65 o 
 -10   3   3       62.03       63.50      6.61 o 
  -9   3   3       72.39       86.11      7.07 o 
  -8   3   3      584.63      635.41     17.51 o 
  -7   3   3       85.75      100.35      6.41 o 
  -6   3   3     1197.43     1340.08     21.06 o 
  -5   3   3      824.48      874.31      9.57 o 
  -4   3   3     1672.41     1834.67     12.36 o 
  -3   3   3      483.29      520.67      9.79 o 
  -2   3   3      199.38      208.68      3.75 o 
  -1   3   3      559.43      526.11      4.83 o 
   0   3   3       42.68       39.93      1.34 o 
   1   3   3      118.77      131.58      7.28 o 
   2   3   3      643.83      634.75      7.69 o 
   3   3   3        2.05        6.93      1.61 o 
   4   3   3      653.13      611.05      8.13 o 
   5   3   3      708.36      729.96      9.28 o 
   6   3   3       15.77       24.59      1.83 o 
   7   3   3      554.96      539.47     12.77 o 
   8   3   3      249.04      262.84      9.40 o 
   9   3   3     1944.81     1946.26     26.81 o 
  10   3   3       41.30       48.32      4.47 o 
  11   3   3      347.47      338.67      8.40 o 
  12   3   3       27.48       31.60      2.14 o 
  13   3   3     1420.09     1421.46     20.59 o 
  14   3   3      385.39      398.71      7.75 o 
  15   3   3       95.21       90.06      3.73 o 
  16   3   3        0.25        2.07      0.73 o 
  17   3   3        5.26        6.66      1.29 o 
  18   3   3       55.26       69.67      3.60 o 
  19   3   3       48.56       56.74      2.93 o 
  20   3   3       57.29       57.73      2.55 o 
  21   3   3       16.12       22.50      1.88 o 
 -19   4   3       36.07       51.55      2.30 o 
 -18   4   3       20.45       28.10      2.20 o 
 -17   4   3        4.76        4.21      0.78 o 
 -16   4   3       13.17        8.50      1.14 o 
 -15   4   3       48.85       22.98      1.84 o 
 -14   4   3       78.84       78.98      3.40 o 
 -13   4   3        0.05        3.54      0.83 o 
 -12   4   3       92.40       82.91      2.99 o 
 -11   4   3       17.22       12.94      1.60 o 
 -10   4   3       49.04       40.57      2.20 o 
  -9   4   3       40.90       43.61      5.36 o 
  -8   4   3      419.43      409.92     15.13 o 
  -7   4   3       51.88       53.77      5.28 o 
  -6   4   3     4885.28     4856.44     46.20 o 
  -5   4   3     1980.69     2009.09     16.81 o 
  -4   4   3       15.75       17.82      1.57 o 
  -3   4   3       54.56       53.87      3.35 o 
  -2   4   3      501.72      530.84     10.46 o 
  -1   4   3       88.04      105.35      4.71 o 
   0   4   3       78.68       90.19      3.38 o 
   1   4   3        1.85        8.99      1.79 o 
   2   4   3      171.94      185.69      7.30 o 
   3   4   3      908.78      884.72     10.42 o 
   4   4   3        7.24        9.70      1.21 o 
   5   4   3       76.96       80.15      3.41 o 
   6   4   3       52.36       64.58      4.64 o 
   7   4   3        1.71        6.08      2.70 o 
   8   4   3      299.99      319.55     10.89 o 
   9   4   3       13.02       14.57      1.42 o 
  10   4   3       82.52       89.77      3.63 o 
  11   4   3     1336.09     1285.61     22.54 o 
  12   4   3      573.78      562.89     16.66 o 
  13   4   3       23.93       21.10      3.39 o 
  14   4   3      736.05      759.55     13.61 o 
  15   4   3      195.54      199.16      6.93 o 
  16   4   3        3.88        1.05      0.83 o 
  17   4   3       21.55       16.69      1.94 o 
  18   4   3        5.05        4.58      1.42 o 
  19   4   3       24.17       21.84      2.34 o 
  20   4   3        4.67        3.94      0.93 o 
 -19   5   3        0.83        1.12      0.46 o 
 -18   5   3        6.14       12.51      1.68 o 
 -17   5   3       12.99        9.92      1.70 o 
 -16   5   3      126.67      141.59      6.67 o 
 -15   5   3       37.00       30.97      3.47 o 
 -14   5   3       35.43       25.33      3.37 o 
 -13   5   3      535.96      426.98     13.62 o 
 -12   5   3        0.00        0.03      1.04 o 
 -11   5   3       40.09       50.97      2.72 o 
 -10   5   3       81.49       98.03      3.75 o 
  -9   5   3      635.42      646.71      9.42 o 
  -8   5   3     1226.93     1222.80     15.12 o 
  -7   5   3      816.86      851.57     10.40 o 
  -6   5   3      767.29      797.50     14.19 o 
  -5   5   3     1497.37     1536.83     20.53 o 
  -4   5   3       91.56       78.23      4.64 o 
  -3   5   3      781.74      705.84     13.68 o 
  -2   5   3        0.25        4.37      0.91 o 
  -1   5   3      645.21      606.95      9.86 o 
   0   5   3       10.48       11.88      1.48 o 
   1   5   3       16.40       31.78      2.32 o 
   2   5   3        1.90        3.77      0.80 o 
   3   5   3      164.89      180.42      8.15 o 
   4   5   3      612.78      621.73     15.09 o 
   5   5   3      267.86      299.30     10.63 o 
   6   5   3        3.02        5.40      1.14 o 
   7   5   3       17.18       16.54      1.60 o 
   8   5   3       29.41       41.23      3.12 o 
   9   5   3      246.12      267.16      6.48 o 
  10   5   3     1395.18     1401.56     14.89 o 
  11   5   3        4.45        8.36      1.52 o 
  12   5   3      530.81      539.13     16.52 o 
  13   5   3       44.01       50.72      5.14 o 
  14   5   3       18.55       18.83      2.21 o 
  15   5   3        6.39        3.78      1.69 o 
  16   5   3        5.95        5.57      1.19 o 
  17   5   3       21.26       24.12      2.68 o 
  18   5   3        6.81        3.34      0.96 o 
  19   5   3       65.41       60.06      2.85 o 
 -17   6   3       17.96       21.77      1.30 o 
 -16   6   3       11.88        6.63      1.40 o 
 -15   6   3       40.32       47.58      3.78 o 
 -14   6   3       65.57       58.37      4.54 o 
 -13   6   3      102.02      103.08      6.32 o 
 -12   6   3        0.11        0.63      0.75 o 
 -11   6   3       76.80       79.91      4.05 o 
 -10   6   3      238.26      259.77     10.16 o 
  -9   6   3       92.26       90.75      4.53 o 
  -8   6   3      305.89      296.65      8.17 o 
  -7   6   3      903.92      933.70     29.73 o 
  -6   6   3       72.96       69.27      3.96 o 
  -5   6   3       22.26       28.44      2.53 o 
  -4   6   3       35.57       50.07      2.72 o 
  -3   6   3       27.58       23.15      5.06 o 
  -2   6   3      144.26      157.47      5.66 o 
  -1   6   3       27.12       24.29      2.40 o 
   0   6   3       58.74       53.73      3.43 o 
   1   6   3       29.56       27.35      2.47 o 
   2   6   3       18.71       15.29      6.10 o 
   3   6   3        1.14        2.90      1.01 o 
   4   6   3        0.01        2.23      0.91 o 
   5   6   3       57.93       68.25      4.03 o 
   6   6   3      214.71      220.06      7.30 o 
   7   6   3      216.48      208.11      7.14 o 
   8   6   3      985.83     1007.88     15.81 o 
   9   6   3      273.62      319.94      7.24 o 
  10   6   3      456.07      429.17      8.22 o 
  11   6   3      100.68      108.74      4.83 o 
  12   6   3        0.34        1.15      1.41 o 
  13   6   3       28.24       27.61      2.42 o 
  14   6   3        1.08        2.70      0.93 o 
  15   6   3        3.44        3.04      0.83 o 
  16   6   3       20.00       22.27      2.22 o 
  17   6   3       53.96       48.75      2.66 o 
 -15   7   3       13.27       21.51      1.88 o 
 -14   7   3       30.37       35.71      2.85 o 
 -13   7   3       20.61       15.94      2.26 o 
 -12   7   3        0.03        1.91      0.74 o 
 -11   7   3      646.17      592.72      9.62 o 
 -10   7   3      222.62      199.93      5.95 o 
  -9   7   3     1772.11     1763.49     20.81 o 
  -8   7   3        0.01        7.45      1.50 o 
  -7   7   3        0.05        2.25      1.00 o 
  -6   7   3      247.81      284.80      7.85 o 
  -5   7   3       55.00       57.11      3.61 o 
  -4   7   3       21.24       17.40      2.00 o 
  -3   7   3       75.33       62.38      3.66 o 
  -2   7   3        5.18        3.27      0.99 o 
  -1   7   3       33.42       46.81      4.75 o 
   0   7   3        3.61        7.08      1.93 o 
   1   7   3        0.03       -0.34      1.21 o 
   2   7   3        8.40        7.27      2.18 o 
   3   7   3        8.47       15.93      2.84 o 
   4   7   3       22.59       17.85      3.14 o 
   5   7   3        1.62        6.16      2.11 o 
   6   7   3     1118.74     1147.02     15.70 o 
   7   7   3       36.04       40.71      3.27 o 
   8   7   3      316.96      308.70      6.71 o 
   9   7   3       20.82       20.34      1.71 o 
  10   7   3      112.54      102.00      4.28 o 
  11   7   3        1.75        1.86      1.17 o 
  12   7   3       68.39       59.27      2.92 o 
  13   7   3        0.01        0.72      0.51 o 
  14   7   3       74.35       78.35      3.54 o 
 -12   8   3        8.99        9.87      1.21 o 
 -11   8   3      104.42      112.56      4.50 o 
 -10   8   3        5.52        2.65      0.85 o 
  -9   8   3       27.84       31.80      2.01 o 
  -8   8   3      246.78      235.70      5.64 o 
  -7   8   3        6.99        3.33      0.90 o 
  -6   8   3       67.26       56.42      2.98 o 
  -5   8   3        0.10        0.88      0.75 o 
  -4   8   3       15.17       10.71      1.43 o 
  -3   8   3        0.99        1.61      1.24 o 
  -2   8   3       50.02       48.56      4.48 o 
  -1   8   3      186.75      218.43      9.43 o 
   0   8   3       48.07       49.48      4.16 o 
   1   8   3       48.02       47.72      3.00 o 
   2   8   3       24.36       26.84      2.28 o 
   3   8   3       79.62       77.30      5.49 o 
   4   8   3       82.45       81.05      3.79 o 
   5   8   3       44.63       49.51      3.69 o 
   6   8   3       12.30       13.42      1.27 o 
   7   8   3        1.30        3.65      0.70 o 
   8   8   3       99.97      106.47      5.48 o 
   9   8   3      205.81      179.50     10.07 o 
  10   8   3      349.94      238.66      5.54 o 
  -6   9   3       30.92       37.53      2.45 o 
  -5   9   3        4.71        2.70      0.88 o 
  -4   9   3      116.73      103.00      9.97 o 
  -3   9   3        7.02        5.77      0.89 o 
  -2   9   3       34.16       46.20      2.33 o 
  -1   9   3       28.71       31.54      2.00 o 
   0   9   3      115.16      105.88      3.61 o 
   1   9   3        4.72        5.61      0.94 o 
   2   9   3       37.57       32.24      1.93 o 
   3   9   3       15.92       18.59      1.39 o 
   4   9   3       59.50       52.65      3.34 o 
   5   9   3        2.25        2.33      0.81 o 
   6   9   3       15.81       18.41      1.66 o 
 -22   0   4       77.23       78.66      3.86 o 
 -21   0   4       19.91       27.15      2.88 o 
 -19   0   4       12.48       16.31      2.88 o 
 -18   0   4        1.09        0.96      0.75 o 
 -17   0   4       15.10        8.59      1.55 o 
 -16   0   4      152.77      156.06      4.95 o 
 -15   0   4       42.13       42.11      2.59 o 
 -14   0   4       36.57       27.10      1.85 o 
 -13   0   4      589.89      579.83     10.99 o 
 -12   0   4       18.25       15.37      3.17 o 
 -11   0   4     1133.14     1120.23     22.22 o 
 -10   0   4     1504.17     1673.03     24.56 o 
  -9   0   4     1100.11     1165.89     18.13 o 
  -8   0   4      290.24      331.54      9.27 o 
  -7   0   4       18.36       32.94      2.86 o 
  -6   0   4      692.72      657.93     11.84 o 
  -5   0   4      243.50      251.72      6.98 o 
  -4   0   4      302.22      282.96      7.09 o 
  -3   0   4     1994.01     1937.97     17.73 o 
  -2   0   4      966.95      971.36     12.19 o 
  -1   0   4     2722.07     2480.59     19.11 o 
   0   0   4      692.19      780.00     10.61 o 
   2   0   4    13156.37    12201.38     44.08 o 
   3   0   4     5545.38     5463.32     30.18 o 
   4   0   4     5484.06     5073.79     30.24 o 
   5   0   4      442.04      487.07      9.87 o 
   6   0   4     1697.57     1716.52     19.41 o 
   7   0   4     5238.62     5647.38     37.05 o 
   8   0   4      321.66      320.73      9.30 o 
   9   0   4     4773.29     5185.57     39.15 o 
  10   0   4       37.58       84.96      5.27 o 
  11   0   4      274.90      237.00      9.22 o 
  12   0   4        2.92        1.64      1.00 o 
  13   0   4      223.42      199.37      6.48 o 
  14   0   4       37.11       38.96      2.32 o 
  15   0   4       44.56       37.34      2.81 o 
  16   0   4      212.12      211.90      6.69 o 
  17   0   4      168.81      163.48      7.98 o 
  18   0   4        4.69        4.00      1.00 o 
  19   0   4      175.99      184.81      5.50 o 
  20   0   4      196.27      201.18      8.08 o 
  21   0   4       29.43       31.00      2.83 o 
  22   0   4      200.40      237.27      5.98 o 
 -22   1   4       19.84       12.18      1.07 o 
 -21   1   4       30.67       21.79      2.55 o 
 -20   1   4       70.66       73.09      5.24 o 
 -19   1   4      150.39      135.30      4.82 o 
 -18   1   4      388.06      370.85      6.29 o 
 -17   1   4       16.05       12.87      1.27 o 
 -16   1   4       60.79       54.40      2.22 o 
 -15   1   4      256.42      246.74      4.72 o 
 -14   1   4        3.07        3.39      0.72 o 
 -13   1   4        2.40        5.17      0.96 o 
 -12   1   4      831.60      847.05     16.03 o 
 -11   1   4      258.14      266.86      7.86 o 
 -10   1   4      316.40      305.94      8.67 o 
  -9   1   4       61.69       53.20      9.41 o 
  -8   1   4        4.39        9.17      1.56 o 
  -7   1   4     1038.20     1091.90     11.29 o 
  -6   1   4       41.89       44.10      2.19 o 
  -5   1   4       31.94       27.95      3.01 o 
  -4   1   4      224.30      218.90      7.64 o 
  -3   1   4      727.30      743.79      9.56 o 
  -2   1   4       88.88       84.48      4.70 o 
  -1   1   4     1815.72     1717.68     11.31 o 
   0   1   4       92.73      108.63      2.34 o 
   1   1   4      276.85      229.83      2.96 o 
   2   1   4      386.49      333.59      3.85 o 
   3   1   4      371.86      389.37      7.40 o 
   4   1   4     1613.20     1652.79     12.31 o 
   5   1   4      914.58      931.05     15.72 o 
   6   1   4       94.28       90.01      3.15 o 
   7   1   4     2693.90     2940.42     18.91 o 
   8   1   4        0.06        1.34      1.08 o 
   9   1   4      136.17      121.74      4.27 o 
  10   1   4      190.60      205.14      7.96 o 
  11   1   4      128.25      149.89      6.17 o 
  12   1   4      703.99      680.04     11.32 o 
  13   1   4      565.03      554.45      6.77 o 
  14   1   4     2073.11     2032.10     14.85 o 
  15   1   4      550.93      546.35      8.97 o 
  16   1   4      474.61      476.08      8.41 o 
  17   1   4      353.64      350.25      7.13 o 
  18   1   4      143.89      148.47      6.25 o 
  19   1   4        2.40        5.99      0.96 o 
  20   1   4      166.85      154.65      3.80 o 
  21   1   4       13.00       13.74      1.56 o 
  22   1   4       35.07       35.77      2.29 o 
 -21   2   4       36.73       43.66      3.26 o 
 -20   2   4        8.91        3.01      0.75 o 
 -19   2   4       72.87       58.30      3.15 o 
 -18   2   4       12.90       17.26      1.58 o 
 -17   2   4       31.95       23.55      1.70 o 
 -16   2   4      232.59      205.74      5.67 o 
 -15   2   4      534.88      498.39      7.46 o 
 -14   2   4      730.67      723.34      8.83 o 
 -13   2   4      414.07      416.84      5.44 o 
 -12   2   4     1102.49     1090.77     26.76 o 
 -11   2   4      699.82      665.52     20.09 o 
 -10   2   4      137.11      186.05      9.83 o 
  -9   2   4      295.95      243.64      4.79 o 
  -8   2   4        0.41        5.51      1.51 o 
  -7   2   4       22.78       25.27      4.22 o 
  -6   2   4       76.46       43.07      6.12 o 
  -5   2   4       50.56       38.12      5.61 o 
  -4   2   4      898.98      924.71     10.93 o 
  -3   2   4      485.20      441.11      6.13 o 
  -2   2   4      129.17      140.90      2.24 o 
  -1   2   4        0.01        0.28      0.24 o 
   0   2   4       15.84       18.76      0.74 o 
   1   2   4        6.01        9.14      0.75 o 
   2   2   4        1.15        3.96      0.49 o 
   3   2   4      184.94      188.14      3.07 o 
   4   2   4      114.18       94.61      2.25 o 
   5   2   4     2541.15     2676.15     13.14 o 
   6   2   4     1469.07     1502.40     15.75 o 
   7   2   4      232.25      224.07      5.12 o 
   8   2   4       14.68       16.65      2.43 o 
   9   2   4        4.53        8.64      1.80 o 
  10   2   4      107.79      121.11      6.97 o 
  11   2   4       74.61       78.84      5.83 o 
  12   2   4        2.86        7.77      1.03 o 
  13   2   4        1.80        2.92      0.58 o 
  14   2   4      209.93      194.48      4.60 o 
  15   2   4        1.16        1.20      0.89 o 
  16   2   4        3.33        5.83      1.08 o 
  17   2   4       42.38       53.67      2.74 o 
  18   2   4      157.14      177.23      4.70 o 
  19   2   4      328.19      363.64      6.11 o 
  20   2   4      344.04      378.12      5.42 o 
  21   2   4        0.16        1.54      0.45 o 
 -20   3   4       11.58       15.88      1.32 o 
 -19   3   4        5.43        4.56      0.93 o 
 -18   3   4        1.03        2.57      0.69 o 
 -17   3   4        1.69        0.03      0.82 o 
 -16   3   4      100.95       90.55      4.56 o 
 -15   3   4        4.17        0.29      0.65 o 
 -14   3   4        2.66        6.35      0.93 o 
 -13   3   4       78.32       80.41      2.63 o 
 -12   3   4      631.85      614.78      6.66 o 
 -11   3   4      137.93      162.67      3.72 o 
 -10   3   4      165.87      149.58      9.81 o 
  -9   3   4       69.29       68.18      6.23 o 
  -8   3   4       26.74        7.99      2.26 o 
  -7   3   4       28.43       18.76      2.89 o 
  -6   3   4      137.09      146.41      6.98 o 
  -4   3   4     1947.53     1914.18     11.74 o 
  -3   3   4     1684.82     1824.96     17.45 o 
  -2   3   4     1593.86     1659.87      9.07 o 
  -1   3   4     1524.63     1535.86     11.23 o 
   0   3   4      232.41      284.61      3.77 o 
   1   3   4      686.62      726.73      8.57 o 
   2   3   4       63.61       64.56      2.64 o 
   3   3   4     1258.21     1210.84     11.61 o 
   4   3   4      168.58      170.54      4.55 o 
   5   3   4        0.23       10.41      1.22 o 
   6   3   4       76.43       84.14      3.48 o 
   7   3   4      356.81      347.84     10.94 o 
   8   3   4      152.13      139.54      7.26 o 
   9   3   4      454.65      464.72     13.73 o 
  10   3   4      318.95      319.89     11.85 o 
  11   3   4        0.12        0.77      0.66 o 
  12   3   4      138.28      147.99      4.63 o 
  13   3   4      403.53      430.21      9.64 o 
  14   3   4        0.02        1.58      0.77 o 
  15   3   4        8.36        9.72      1.32 o 
  16   3   4        0.23        6.67      1.33 o 
  17   3   4      101.15      131.20      6.16 o 
  18   3   4       23.45       25.07      2.08 o 
  19   3   4       41.92       34.11      2.13 o 
  20   3   4      314.96      324.34     15.03 o 
 -19   4   4       37.74       40.60      2.85 o 
 -18   4   4       23.09       27.32      1.57 o 
 -17   4   4       71.84       76.67      6.30 o 
 -16   4   4       51.79       55.91      2.56 o 
 -15   4   4      690.59      642.72      9.07 o 
 -14   4   4      222.33      250.35      6.10 o 
 -13   4   4      573.47      510.66      8.87 o 
 -12   4   4        8.15       13.87      1.55 o 
 -11   4   4      388.26      400.18      8.44 o 
 -10   4   4      437.76      462.46      8.42 o 
  -9   4   4      200.45      169.93      4.34 o 
  -8   4   4      212.82      192.41     10.71 o 
  -7   4   4      146.92      155.65      9.00 o 
  -6   4   4        7.30        5.08      1.83 o 
  -5   4   4     1189.79     1144.54     20.66 o 
  -4   4   4      710.11      725.20     15.09 o 
  -3   4   4      477.05      482.17      9.38 o 
  -2   4   4       36.38       30.16      2.37 o 
  -1   4   4      572.01      541.34      7.88 o 
   0   4   4      621.03      680.13     18.85 o 
   1   4   4       91.15       95.43      3.41 o 
   2   4   4      150.73      129.39      6.47 o 
   3   4   4      436.70      499.39      8.24 o 
   4   4   4      743.62      781.56     10.57 o 
   5   4   4      408.51      399.60      7.90 o 
   6   4   4       16.38       10.48      1.47 o 
   7   4   4       41.08       47.33      2.93 o 
   8   4   4        5.84        2.88      1.24 o 
   9   4   4       35.62       35.90      1.98 o 
  10   4   4      190.72      188.54      5.30 o 
  11   4   4      215.33      211.60      5.63 o 
  12   4   4       52.10       45.06      5.04 o 
  13   4   4      749.71      779.12     20.17 o 
  14   4   4        7.54       12.21      2.41 o 
  15   4   4       60.67       76.76      6.01 o 
  16   4   4       48.03       55.50      3.44 o 
  17   4   4       36.30       39.12      3.78 o 
  18   4   4        0.47        1.06      0.91 o 
  19   4   4       10.01        8.23      1.39 o 
  20   4   4        7.79        4.37      0.82 o 
 -18   5   4        7.97       10.79      1.50 o 
 -17   5   4        0.26       -0.25      0.65 o 
 -16   5   4       12.80       16.32      2.21 o 
 -15   5   4        5.27       10.73      2.08 o 
 -14   5   4       47.76       59.50      4.88 o 
 -13   5   4      140.70      126.40      7.36 o 
 -12   5   4      133.02      136.44      5.49 o 
 -11   5   4      147.52      127.26      5.37 o 
 -10   5   4      928.72      893.27     14.03 o 
  -9   5   4       32.78       47.38      2.60 o 
  -8   5   4      894.35      892.80     10.92 o 
  -7   5   4      406.15      426.01      7.41 o 
  -6   5   4      328.86      347.99      6.56 o 
  -5   5   4       20.18       31.26      3.48 o 
  -3   5   4      102.73       86.86      5.93 o 
  -2   5   4       46.86       53.21      4.62 o 
  -1   5   4       26.07       33.55      3.63 o 
   0   5   4       13.62       11.44      2.16 o 
   1   5   4        2.85        2.81      1.20 o 
   2   5   4      102.15       94.21      5.98 o 
   3   5   4       19.24       30.09      3.45 o 
   4   5   4      649.46      662.12     15.82 o 
   5   5   4        2.30        4.61      1.33 o 
   6   5   4      340.66      327.30      8.67 o 
   7   5   4       92.38       98.25      3.89 o 
   8   5   4        0.50        1.49      1.87 o 
   9   5   4       23.16       18.16      1.78 o 
  10   5   4      368.62      387.93      9.70 o 
  11   5   4      659.09      681.37     12.62 o 
  12   5   4      295.78      302.27     12.60 o 
  13   5   4        0.24        1.51      1.46 o 
  14   5   4       68.34       67.46      3.89 o 
  15   5   4       13.48       11.57      1.63 o 
  16   5   4      122.04      113.50      5.98 o 
  17   5   4        0.57        1.90      0.97 o 
  18   5   4        2.69        1.64      0.69 o 
 -17   6   4      107.01      128.28      4.18 o 
 -16   6   4        1.37        2.32      0.83 o 
 -15   6   4       24.76       26.13      2.67 o 
 -14   6   4       20.28       27.97      3.06 o 
 -13   6   4       51.83       45.38      4.14 o 
 -12   6   4        1.36        1.69      1.38 o 
 -11   6   4      351.16      287.15      7.29 o 
 -10   6   4      110.15       92.10      4.35 o 
  -9   6   4      120.48      126.49      5.21 o 
  -8   6   4      678.59      653.45      9.60 o 
  -7   6   4        9.32        7.92      1.25 o 
  -6   6   4      463.73      427.99      7.64 o 
  -5   6   4      383.37      414.30      9.49 o 
  -4   6   4     1202.92     1192.35     15.97 o 
  -3   6   4        4.16        2.80      1.27 o 
  -2   6   4      246.38      211.36      6.57 o 
  -1   6   4      146.60      135.27      5.20 o 
   0   6   4       49.68       53.67      3.26 o 
   1   6   4      207.33      231.90      7.10 o 
   2   6   4       18.91       27.53      2.47 o 
   3   6   4        0.35        3.12      1.51 o 
   4   6   4      144.14      157.45      8.59 o 
   5   6   4        0.06        5.42      1.83 o 
   6   6   4      145.99      191.58      6.89 o 
   7   6   4      137.94      110.10      4.39 o 
   8   6   4     1495.33     1482.97     18.33 o 
   9   6   4     1254.91     1316.70     14.74 o 
  10   6   4      517.71      534.18     11.13 o 
  11   6   4      190.07      206.93      6.57 o 
  12   6   4      119.93      124.09      7.50 o 
  13   6   4       32.78       40.36      2.81 o 
  14   6   4       15.86       12.91      1.56 o 
  15   6   4        1.55        2.79      0.99 o 
  16   6   4        0.00        0.00      0.67 o 
  17   6   4      129.50      106.07      3.52 o 
 -14   7   4        4.18        2.62      0.87 o 
 -13   7   4        1.21        7.53      1.52 o 
 -12   7   4       15.59       21.85      2.67 o 
 -11   7   4       48.60       41.65      2.43 o 
 -10   7   4      125.54      103.70      4.10 o 
  -9   7   4      610.45      647.26     10.75 o 
  -8   7   4       61.33       65.63      3.62 o 
  -7   7   4        0.16       -0.91      1.06 o 
  -6   7   4        0.22        0.55      0.93 o 
  -5   7   4       38.08       40.36      3.03 o 
  -4   7   4        2.76        6.24      1.26 o 
  -3   7   4       46.29       54.79      3.46 o 
  -2   7   4      418.81      451.58      9.69 o 
  -1   7   4       49.06       53.31      4.38 o 
   1   7   4        6.86       14.04      2.60 o 
   2   7   4        8.67        5.33      1.77 o 
   3   7   4        1.02        7.77      2.08 o 
   4   7   4       16.67       31.11      3.97 o 
   5   7   4      215.42      231.96     10.34 o 
   6   7   4      103.38      116.16      6.72 o 
   7   7   4        5.59        9.72      1.32 o 
   8   7   4      607.23      658.10     11.72 o 
   9   7   4       44.04       48.39      3.93 o 
  10   7   4       24.87       31.05      2.33 o 
  11   7   4       96.79       91.83      3.56 o 
  12   7   4        9.68       12.74      1.36 o 
  13   7   4       26.84       33.74      2.63 o 
  14   7   4       97.77       85.54      3.50 o 
 -11   8   4      733.95      698.36     10.39 o 
 -10   8   4       89.21       84.95      9.01 o 
  -9   8   4       50.23       39.27      2.80 o 
  -8   8   4       28.95       29.96      1.96 o 
  -7   8   4       73.42       68.04      3.05 o 
  -6   8   4       29.83       34.87      2.29 o 
  -5   8   4       12.07       13.08      1.52 o 
  -4   8   4        1.31        1.25      0.76 o 
  -3   8   4       71.14       82.52      3.59 o 
  -2   8   4       39.89       40.19      4.07 o 
  -1   8   4      134.56      132.22      7.18 o 
   0   8   4       43.58       61.18      4.93 o 
   1   8   4      107.71      105.95      6.35 o 
   2   8   4        1.25        2.78      0.94 o 
   3   8   4        4.74        6.57      1.02 o 
   4   8   4       12.49       17.19      1.51 o 
   5   8   4      346.39      364.98      7.88 o 
   6   8   4      298.42      324.38      6.97 o 
   7   8   4       59.56       66.20      2.92 o 
   8   8   4      920.78      892.57     15.11 o 
   9   8   4        1.45        1.71      0.56 o 
  10   8   4        8.10        5.56      0.90 o 
  -5   9   4        0.42        1.09      0.64 o 
  -4   9   4        1.92        2.30      0.82 o 
  -3   9   4       10.42        6.18      0.78 o 
  -2   9   4       26.90       25.81      1.62 o 
  -1   9   4      142.76      131.46      4.78 o 
   0   9   4      172.40      174.40      7.84 o 
   1   9   4      103.99       98.28      3.21 o 
   2   9   4       14.71       15.72      1.30 o 
   3   9   4      133.32      120.48      3.58 o 
   4   9   4      171.51      150.76      5.31 o 
   5   9   4       31.60       25.97      2.05 o 
 -21   1   5        0.16        2.54      0.68 o 
 -20   1   5       11.69        9.89      1.88 o 
 -19   1   5       97.32       88.23      3.86 o 
 -18   1   5       43.36       34.86      2.08 o 
 -17   1   5       48.48       39.65      2.77 o 
 -16   1   5       14.72       14.29      1.18 o 
 -15   1   5       61.45       69.27      2.57 o 
 -14   1   5        8.15        9.61      0.88 o 
 -13   1   5       62.16       73.95      2.20 o 
 -12   1   5      656.46      625.39     10.35 o 
 -11   1   5       27.74       31.65      2.79 o 
 -10   1   5      585.96      613.25     11.93 o 
  -9   1   5      126.89      141.33      4.75 o 
  -8   1   5       42.38       37.49      6.30 o 
  -7   1   5      105.07       90.76      6.72 o 
  -6   1   5      178.28      175.74      7.05 o 
  -5   1   5      124.12      126.92      3.87 o 
  -4   1   5      734.03      788.90      9.31 o 
  -3   1   5     1683.48     1682.15     18.79 o 
  -2   1   5      241.76      246.74      4.97 o 
  -1   1   5        2.63        6.85      1.19 o 
   0   1   5       77.63       87.02      2.13 o 
   1   1   5       30.89       38.30      1.30 o 
   2   1   5     1243.90     1274.81      7.77 o 
   3   1   5       19.00       17.65      1.37 o 
   4   1   5      203.09      217.12      6.93 o 
   5   1   5      572.70      621.53      8.71 o 
   6   1   5       61.87       52.44      4.81 o 
   7   1   5       10.68       20.07      8.66 o 
   8   1   5      578.57      630.24      9.91 o 
   9   1   5      325.12      350.67      7.70 o 
  10   1   5      112.78      102.33      4.33 o 
  11   1   5       56.54       54.55      4.69 o 
  12   1   5      160.94      155.13      4.81 o 
  13   1   5        0.16       -0.50      0.66 o 
  14   1   5      209.84      211.19      5.53 o 
  15   1   5        9.84        8.09      1.16 o 
  16   1   5      340.30      352.06      7.09 o 
  17   1   5       28.77       33.58      2.17 o 
  18   1   5      343.56      363.67      6.61 o 
  19   1   5      100.73      117.19      3.43 o 
  20   1   5        1.54        2.51      0.72 o 
  21   1   5        4.12        3.52      0.64 o 
 -21   2   5       50.27       39.18      3.50 o 
 -20   2   5       13.67       14.91      1.61 o 
 -19   2   5       19.98       23.07      2.00 o 
 -18   2   5      178.72      180.11      5.94 o 
 -17   2   5      141.14      123.74      4.22 o 
 -16   2   5       10.56       15.73      1.22 o 
 -15   2   5      140.48      145.40      3.61 o 
 -14   2   5        8.79       17.13      1.28 o 
 -13   2   5       33.95       30.48      1.70 o 
 -12   2   5      542.12      546.76      6.79 o 
 -11   2   5      173.12      199.35     11.04 o 
 -10   2   5       24.01       15.71      2.95 o 
  -9   2   5       25.77       23.08      4.24 o 
  -8   2   5       37.78       43.68      2.53 o 
  -7   2   5       88.87       84.10      8.65 o 
  -6   2   5      656.54      668.92      9.17 o 
  -5   2   5      153.68      196.57      4.82 o 
  -4   2   5      758.11      830.55      9.62 o 
  -3   2   5      245.01      231.23      4.95 o 
  -2   2   5       39.50       36.29      1.94 o 
  -1   2   5     1627.82     1550.59      9.63 o 
   0   2   5     1130.02     1125.79     10.24 o 
   1   2   5      648.03      711.78     10.02 o 
   2   2   5      259.42      264.86      5.29 o 
   3   2   5      286.13      241.60      5.28 o 
   4   2   5       62.78       36.82      1.60 o 
   5   2   5      861.95      971.61     10.21 o 
   6   2   5       65.25       66.62      2.75 o 
   7   2   5      550.80      622.34     12.43 o 
   8   2   5        0.53        1.00      0.94 o 
   9   2   5      113.28      139.82      7.55 o 
  10   2   5      348.19      300.09     11.47 o 
  11   2   5      289.33      280.45     12.18 o 
  12   2   5      436.16      455.15      7.09 o 
  13   2   5      175.62      170.10      3.90 o 
  14   2   5        1.38        1.27      0.75 o 
  15   2   5       20.38       23.20      1.84 o 
  16   2   5      151.94      155.19      4.62 o 
  17   2   5        0.26        1.87      0.69 o 
  18   2   5      108.30      114.80      3.68 o 
  19   2   5       13.89       22.54      1.97 o 
  20   2   5        0.44        6.99      0.82 o 
  21   2   5       14.65       16.11      1.53 o 
 -20   3   5        0.22        1.11      0.50 o 
 -19   3   5       17.17       18.15      1.65 o 
 -18   3   5       24.21       33.41      2.48 o 
 -17   3   5      305.86      284.77      5.99 o 
 -16   3   5       22.30       20.65      2.80 o 
 -15   3   5      194.39      148.44      4.66 o 
 -14   3   5      223.45      220.53      5.70 o 
 -13   3   5       18.63       23.16      1.93 o 
 -12   3   5      239.31      239.54      4.67 o 
 -11   3   5       21.35       17.92      1.31 o 
 -10   3   5        9.56       13.15      1.53 o 
  -9   3   5     1431.17     1379.62     27.42 o 
  -8   3   5       79.08       84.09      6.33 o 
  -7   3   5      494.63      457.92     13.48 o 
  -6   3   5      323.75      297.27      9.43 o 
  -5   3   5       47.47       54.55      2.53 o 
  -4   3   5      313.68      353.92      6.27 o 
  -3   3   5       43.11       29.55      3.18 o 
  -2   3   5      870.07      959.42     18.31 o 
  -1   3   5       38.20       32.07      1.52 o 
   0   3   5      502.98      548.62      6.08 o 
   1   3   5     1058.53     1057.07     10.94 o 
   2   3   5     3279.50     3340.41     19.81 o 
   3   3   5     1422.05     1460.51     20.95 o 
   4   3   5     1224.59     1318.36     13.18 o 
   5   3   5     1816.72     1880.67     16.26 o 
   6   3   5        2.82        5.93      1.57 o 
   7   3   5       74.89       96.15      6.10 o 
   8   3   5      233.83      203.70      9.21 o 
   9   3   5      112.34      112.56      7.10 o 
  10   3   5      115.92      130.93      4.33 o 
  11   3   5       12.10       16.46      1.32 o 
  12   3   5        7.52        8.53      1.44 o 
  13   3   5        0.31        5.84      2.07 o 
  14   3   5        0.04        0.70      0.76 o 
  15   3   5      149.90      145.03      5.47 o 
  16   3   5      119.09      125.12      4.91 o 
  17   3   5       23.63       27.42      2.21 o 
  18   3   5        0.16        0.38      0.62 o 
  19   3   5      209.45      225.30      4.87 o 
  20   3   5       26.35       20.98      1.73 o 
 -19   4   5       76.41       67.68      3.45 o 
 -18   4   5        1.47        2.17      1.00 o 
 -17   4   5        1.21        7.15      1.22 o 
 -16   4   5      210.96      203.85      9.58 o 
 -15   4   5       28.03       16.88      1.90 o 
 -14   4   5      169.64      142.12      4.54 o 
 -13   4   5       91.06       61.41      3.08 o 
 -12   4   5      183.46      145.35      4.00 o 
 -11   4   5       33.07       30.23      1.87 o 
 -10   4   5        0.44        4.65      0.82 o 
  -9   4   5       81.56       71.65      2.56 o 
  -8   4   5      191.34      195.42      4.08 o 
  -7   4   5      145.21      161.20      9.14 o 
  -6   4   5       40.86       56.10      5.06 o 
  -5   4   5      558.23      531.28     14.14 o 
  -4   4   5      176.90      169.54      7.35 o 
  -2   4   5      204.91      213.45      8.18 o 
  -1   4   5      223.72      200.93      7.82 o 
   0   4   5      207.93      254.36      5.89 o 
   1   4   5      263.48      287.68      8.50 o 
   2   4   5      219.89      227.43      5.64 o 
   3   4   5      711.44      816.04     13.84 o 
   4   4   5       80.70      108.57      4.20 o 
   5   4   5       20.10       27.50      2.18 o 
   6   4   5       41.17       60.35      3.29 o 
   7   4   5      482.26      492.71     14.06 o 
   8   4   5       41.55       46.36      2.66 o 
   9   4   5       65.52       79.31      3.53 o 
  10   4   5       55.31       48.78      2.80 o 
  11   4   5      528.91      535.11     11.16 o 
  12   4   5       28.81       32.96      2.81 o 
  13   4   5      348.88      389.75     14.43 o 
  14   4   5       30.16       30.87      4.44 o 
  15   4   5       20.07       22.09      3.12 o 
  16   4   5       24.68       24.89      3.05 o 
  17   4   5        0.30        2.57      1.22 o 
  18   4   5        1.24        3.06      0.95 o 
  19   4   5        0.39        3.12      0.82 o 
 -18   5   5        3.69        2.03      0.72 o 
 -17   5   5       18.49       20.05      2.24 o 
 -16   5   5       35.87       24.67      2.46 o 
 -15   5   5      252.72      271.29      8.93 o 
 -14   5   5       15.67       10.98      2.13 o 
 -13   5   5        0.13        2.82      1.11 o 
 -12   5   5       34.95       38.59      2.94 o 
 -11   5   5      577.81      531.82     10.82 o 
 -10   5   5      178.89      210.98      6.87 o 
  -9   5   5      265.02      268.02      7.65 o 
  -8   5   5      319.83      355.28      6.90 o 
  -7   5   5      659.90      639.89      9.16 o 
  -6   5   5       40.11       38.28      2.24 o 
  -5   5   5      944.36      971.32     22.76 o 
  -4   5   5        9.62        8.41      1.40 o 
  -3   5   5        5.90        9.86      1.51 o 
  -2   5   5      103.25      124.14      5.55 o 
  -1   5   5      138.41      106.52      6.36 o 
   0   5   5       56.65       46.62      4.23 o 
   1   5   5       81.43       75.03      5.31 o 
   2   5   5      486.38      476.55     13.28 o 
   3   5   5      301.59      285.91     12.00 o 
   4   5   5      612.42      599.71     10.87 o 
   5   5   5        0.46        1.98      0.71 o 
   6   5   5       88.18       76.92      3.02 o 
   7   5   5       98.63       79.45      4.53 o 
   8   5   5      322.94      299.77      7.20 o 
   9   5   5      111.22      117.16      5.55 o 
  10   5   5       21.18       22.25      2.51 o 
  11   5   5      183.70      198.15      6.86 o 
  12   5   5       23.58       26.37      2.41 o 
  13   5   5      450.26      491.63     15.35 o 
  14   5   5        1.91        3.13      1.11 o 
  15   5   5      129.87      122.92      6.42 o 
  16   5   5       40.09       47.91      3.68 o 
  17   5   5      143.91      151.87      5.65 o 
  18   5   5       47.95       41.15      2.41 o 
 -16   6   5        5.92        6.04      1.14 o 
 -15   6   5        1.31        2.65      1.02 o 
 -14   6   5        0.97        5.40      1.41 o 
 -13   6   5       13.17       18.87      2.62 o 
 -12   6   5       49.20       46.79      4.19 o 
 -11   6   5       29.91       27.61      3.51 o 
 -10   6   5       24.82       27.01      3.64 o 
  -9   6   5        1.13        3.07      0.83 o 
  -8   6   5      530.58      558.40      8.71 o 
  -7   6   5       14.54       24.97      1.94 o 
  -6   6   5      389.23      437.37      7.70 o 
  -5   6   5       44.98       34.41      2.82 o 
  -4   6   5     1180.95     1222.88     22.81 o 
  -3   6   5       49.35       44.29      4.32 o 
  -2   6   5       21.16       21.23      3.04 o 
  -1   6   5       14.86       31.25      3.63 o 
   0   6   5      309.34      304.02     10.75 o 
   1   6   5       26.69       25.04      3.06 o 
   2   6   5      207.94      208.36      9.96 o 
   3   6   5        7.34       13.29      2.79 o 
   4   6   5      786.16      835.99     20.06 o 
   5   6   5       41.89       42.60      4.75 o 
   6   6   5        2.48        2.42      0.89 o 
   7   6   5      312.27      335.67      7.64 o 
   8   6   5        0.67       10.05      2.47 o 
   9   6   5      377.85      421.33     10.25 o 
  10   6   5      162.88      167.60      6.20 o 
  11   6   5       12.35       12.82      1.78 o 
  12   6   5        5.65        8.05      1.29 o 
  13   6   5        0.60        0.89      1.24 o 
  14   6   5      152.59      168.66      6.73 o 
  15   6   5        0.22        0.42      0.73 o 
  16   6   5        6.62       11.90      1.40 o 
 -14   7   5       98.77       82.33      3.47 o 
 -13   7   5       14.82       12.61      1.74 o 
 -12   7   5        6.00        7.35      1.55 o 
 -11   7   5       19.19       13.84      2.20 o 
 -10   7   5       74.80       56.85      2.83 o 
  -9   7   5       86.09       83.66      3.70 o 
  -8   7   5      123.82      106.73      4.36 o 
  -7   7   5      238.22      246.47      6.84 o 
  -6   7   5       39.41       36.90      2.80 o 
  -5   7   5      201.04      201.90      7.42 o 
  -4   7   5       24.79       27.15      2.45 o 
  -3   7   5        9.76       18.75      5.08 o 
  -2   7   5      649.59      712.93     12.10 o 
  -1   7   5        0.14        3.96      1.40 o 
   0   7   5      119.18      125.72      6.58 o 
   2   7   5        6.97       12.27      2.51 o 
   3   7   5      110.65      125.36      7.46 o 
   4   7   5       24.78       19.31      4.04 o 
   5   7   5       36.07       29.99      2.80 o 
   6   7   5      131.81      145.36      8.63 o 
   7   7   5     1009.51     1095.04     22.60 o 
   8   7   5      873.38      921.48     13.19 o 
   9   7   5       13.26       12.67      1.58 o 
  10   7   5       59.59       66.55      4.47 o 
  11   7   5       13.94       11.96      1.66 o 
  12   7   5      175.93      177.35      6.22 o 
  13   7   5      147.59      125.29      4.63 o 
 -10   8   5      100.94       83.61      3.69 o 
  -9   8   5      195.49      162.98     28.63 o 
  -8   8   5        1.02        0.73      0.52 o 
  -7   8   5       10.23       13.37      1.98 o 
  -6   8   5        7.25        5.16      1.47 o 
  -5   8   5        2.19        1.54      0.66 o 
  -4   8   5        0.14        0.82      0.56 o 
  -3   8   5      269.94      276.34      6.29 o 
  -2   8   5       16.53       16.98      1.67 o 
  -1   8   5      221.01      227.12      6.51 o 
   0   8   5      633.90      645.73     26.71 o 
   1   8   5       14.32       16.44      1.91 o 
   2   8   5        9.05       13.19      2.78 o 
   3   8   5      141.77      152.85      5.29 o 
   4   8   5      290.47      320.42     11.62 o 
   5   8   5        0.02        4.60      1.06 o 
   6   8   5      230.00      222.78      5.57 o 
   7   8   5       71.13       66.65      2.81 o 
   8   8   5      151.11      135.27      6.64 o 
   9   8   5       84.82       76.91      2.45 o 
  -4   9   5       77.66       67.62      2.93 o 
  -3   9   5       51.02       43.17      2.54 o 
  -2   9   5        0.19       -0.54      0.74 o 
  -1   9   5      161.60      149.38     19.49 o 
   0   9   5      223.44      202.44     11.58 o 
   1   9   5       51.17       54.51      2.15 o 
   2   9   5       20.13       11.48      1.01 o 
   3   9   5       36.50       29.91      2.23 o 
   4   9   5      133.58       90.01      3.54 o 
 -21   0   6      341.28      292.97      7.31 o 
 -20   0   6      580.31      518.83     27.85 o 
 -19   0   6      409.28      391.04     10.91 o 
 -18   0   6       62.54       62.46      3.41 o 
 -17   0   6       60.70       58.70      4.81 o 
 -16   0   6       49.04       40.16      4.17 o 
 -15   0   6        3.71        7.38      2.11 o 
 -14   0   6       61.40       60.51      5.22 o 
 -13   0   6     2645.54     2552.83     25.59 o 
 -12   0   6        6.49       11.22      1.41 o 
 -11   0   6     1401.06     1392.28     17.53 o 
 -10   0   6      638.33      543.67     14.47 o 
  -9   0   6      151.59      137.98      7.08 o 
  -8   0   6       36.26       35.26      3.58 o 
  -7   0   6      512.14      539.21     13.09 o 
  -6   0   6     1499.34     1488.67     21.28 o 
  -5   0   6      217.56      244.61      8.35 o 
  -4   0   6      374.40      421.18     10.60 o 
  -3   0   6     6443.02     6695.58     41.39 o 
  -2   0   6     2647.98     2634.44     25.40 o 
  -1   0   6      495.35      547.90     11.49 o 
   0   0   6     2459.88     2670.58     25.19 o 
   1   0   6     1552.55     1529.75     18.99 o 
   2   0   6      939.55      957.52     15.03 o 
   3   0   6     1163.65     1191.75     17.64 o 
   4   0   6      260.39      242.45      8.22 o 
   5   0   6    10507.32    10549.80     55.83 o 
   6   0   6      393.28      374.38     10.90 o 
   7   0   6     1318.61     1372.88     21.50 o 
   8   0   6      268.71      301.39     10.44 o 
   9   0   6       23.10       15.26      2.51 o 
  10   0   6        0.11        2.95      1.17 o 
  11   0   6        9.67        9.86      2.15 o 
  12   0   6      596.15      586.72     16.23 o 
  13   0   6      211.39      200.87      9.93 o 
  14   0   6     1578.09     1439.48     26.67 o 
  15   0   6      131.38      139.76      8.26 o 
  16   0   6      279.21      247.12     10.65 o 
  17   0   6       13.08       11.70      2.46 o 
  18   0   6        7.52        6.18      1.93 o 
  19   0   6      155.86      162.31      7.16 o 
  20   0   6      127.18      111.98      5.22 o 
  21   0   6        8.14        5.98      1.09 o 
 -21   1   6       73.59       66.73      2.87 o 
 -20   1   6       53.16       49.82      1.96 o 
 -19   1   6      108.99       99.30      3.22 o 
 -18   1   6        0.24        0.76      0.87 o 
 -17   1   6       10.78        6.49      1.27 o 
 -16   1   6        1.09        2.39      0.73 o 
 -15   1   6      162.37      156.59      5.89 o 
 -14   1   6      160.34      153.76      4.55 o 
 -13   1   6       45.54       43.95      2.00 o 
 -12   1   6      355.32      344.84      5.84 o 
 -11   1   6      581.55      535.63      7.68 o 
 -10   1   6      280.15      233.34      6.66 o 
  -9   1   6      128.02      109.50      4.47 o 
  -8   1   6      492.31      502.31     15.17 o 
  -7   1   6       15.35       22.91      5.20 o 
  -6   1   6      532.57      607.57     33.38 o 
  -5   1   6      213.97      193.73     23.63 o 
  -4   1   6     1186.52     1185.08     12.65 o 
  -3   1   6      457.62      462.49      7.71 o 
  -2   1   6     1155.80     1305.90     12.68 o 
  -1   1   6     2496.99     2586.80     17.65 o 
   0   1   6      806.57      863.27     15.78 o 
   1   1   6      680.46      680.42     10.62 o 
   2   1   6      816.24      903.53     12.30 o 
   3   1   6     5111.91     4979.19     25.15 o 
   4   1   6        0.52        5.74      3.97 o 
   5   1   6     2162.19     2161.99     14.11 o 
   6   1   6      274.55      243.43      6.45 o 
   7   1   6       67.07       54.61      3.05 o 
   8   1   6        3.00        3.40      0.95 o 
   9   1   6      148.54      120.86      4.82 o 
  10   1   6      185.68      185.76      6.18 o 
  11   1   6       64.79       61.77      3.94 o 
  12   1   6      199.74      202.84      5.36 o 
  13   1   6       20.41       22.06      2.44 o 
  14   1   6      202.58      212.10      7.16 o 
  15   1   6        8.36        6.73      1.44 o 
  16   1   6       78.56       71.01      4.00 o 
  17   1   6       13.75       12.76      1.76 o 
  18   1   6      377.75      353.37      7.92 o 
  19   1   6      231.51      246.56      6.06 o 
  20   1   6      108.90      111.95      3.49 o 
  21   1   6       15.44       13.91      1.46 o 
 -20   2   6        0.82        1.11      0.39 o 
 -19   2   6       18.81       17.35      1.28 o 
 -18   2   6       15.98       14.52      1.74 o 
 -17   2   6      169.79      156.42      4.45 o 
 -16   2   6       32.13       26.80      1.69 o 
 -15   2   6      432.56      421.48      6.01 o 
 -14   2   6      118.10      110.74      3.14 o 
 -13   2   6      115.95      131.04      4.43 o 
 -12   2   6     1370.13     1388.06     12.80 o 
 -11   2   6       19.53       12.60      1.26 o 
 -10   2   6      380.63      386.92     14.36 o 
  -9   2   6        1.20        4.25      1.88 o 
  -8   2   6        0.05        3.22      0.83 o 
  -7   2   6      658.75      567.58      9.40 o 
  -6   2   6       57.07       73.52      4.13 o 
  -5   2   6       80.71      108.69      3.94 o 
  -4   2   6       79.30       92.55      7.40 o 
  -3   2   6      357.88      345.45      6.72 o 
  -2   2   6      575.30      679.56      6.91 o 
  -1   2   6        0.05        7.12      0.83 o 
   0   2   6      854.51      850.11     10.61 o 
   1   2   6      333.48      348.31      5.72 o 
   2   2   6      649.74      704.96      6.87 o 
   3   2   6       58.47       65.53      2.15 o 
   4   2   6      504.32      497.18      7.91 o 
   5   2   6      593.83      637.22     12.69 o 
   6   2   6      280.39      277.57     10.18 o 
   7   2   6        1.38        5.18      1.64 o 
   8   2   6      248.96      234.60      9.98 o 
   9   2   6      100.43      108.97      7.07 o 
  10   2   6        3.52        4.78      1.11 o 
  11   2   6      213.06      207.88      6.25 o 
  12   2   6        5.64        6.94      1.22 o 
  13   2   6      130.77      113.48      4.04 o 
  14   2   6       25.37       30.66      2.11 o 
  15   2   6      104.05       96.21      3.63 o 
  16   2   6        0.56        0.52      0.64 o 
  17   2   6       88.31       73.28      4.39 o 
  18   2   6      212.54      213.46      4.46 o 
  19   2   6       43.62       42.21      1.72 o 
  20   2   6        5.74        6.26      1.18 o 
 -20   3   6       23.90       27.38      1.88 o 
 -19   3   6        3.49       14.06      1.85 o 
 -18   3   6        0.06        0.30      0.63 o 
 -17   3   6       10.77        4.71      1.09 o 
 -16   3   6        6.75        7.94      1.21 o 
 -15   3   6      154.46      135.65      4.36 o 
 -14   3   6      476.13      509.16      8.72 o 
 -13   3   6        1.90        5.36      1.07 o 
 -12   3   6      385.79      383.05      6.37 o 
 -11   3   6      767.34      767.41      8.36 o 
 -10   3   6      320.27      293.08      5.04 o 
  -9   3   6      282.10      320.43      5.87 o 
  -8   3   6        9.08        3.52      1.57 o 
  -6   3   6       96.88      111.70      6.07 o 
  -5   3   6      204.01      256.14      5.95 o 
  -4   3   6      514.98      532.14     16.55 o 
  -3   3   6       57.64       56.41      3.65 o 
  -2   3   6       13.47        9.61      1.16 o 
  -1   3   6      595.85      607.50      8.67 o 
   0   3   6      757.18      782.37     11.72 o 
   1   3   6        6.09       10.71      1.25 o 
   2   3   6      122.37      134.26      4.15 o 
   3   3   6      187.09      228.90      5.55 o 
   4   3   6      542.67      557.18     13.93 o 
   5   3   6       15.55       36.28      2.40 o 
   6   3   6        4.43        3.91      1.29 o 
   7   3   6        1.83        8.21      1.90 o 
   8   3   6        0.00        6.85      1.84 o 
   9   3   6      138.16      136.77      4.55 o 
  10   3   6      172.28      172.84      5.18 o 
  11   3   6      717.07      697.76      8.78 o 
  12   3   6      331.18      302.98      6.53 o 
  13   3   6      365.00      346.65     11.58 o 
  14   3   6      139.75      134.17      5.21 o 
  15   3   6      236.88      209.48      6.32 o 
  16   3   6        0.40        5.36      1.02 o 
  17   3   6       19.53       18.82      3.22 o 
  18   3   6       17.43       16.44      1.43 o 
  19   3   6       87.58       64.73      2.19 o 
 -19   4   6        5.69        8.21      1.17 o 
 -18   4   6      109.55      122.24      5.18 o 
 -17   4   6       38.06       37.82      3.34 o 
 -16   4   6       60.09       62.59      4.71 o 
 -15   4   6       57.82       64.55      3.74 o 
 -14   4   6      284.62      288.52      7.00 o 
 -13   4   6      267.64      244.75      5.08 o 
 -12   4   6        9.76       15.12      1.40 o 
 -11   4   6        1.55        3.13      0.79 o 
 -10   4   6       49.54       52.08      2.46 o 
  -9   4   6        0.65        2.28      0.61 o 
  -8   4   6        1.49        1.68      0.59 o 
  -7   4   6      256.24      283.37      5.42 o 
  -6   4   6      681.27      670.61     11.05 o 
  -5   4   6      208.97      203.91      8.94 o 
  -3   4   6        0.03        4.35      1.43 o 
  -2   4   6      207.15      207.32      8.00 o 
  -1   4   6       38.02       43.66      3.58 o 
   0   4   6       31.47       22.54      2.43 o 
   1   4   6       52.19       90.12      3.72 o 
   2   4   6      516.10      537.13     11.78 o 
   3   4   6      909.53      972.56     17.16 o 
   4   4   6      539.61      502.92      9.14 o 
   5   4   6      163.04      153.17      5.21 o 
   6   4   6        9.15       12.57      1.92 o 
   7   4   6        1.57        4.26      0.90 o 
   8   4   6       23.34       19.06      1.82 o 
   9   4   6        0.00       -0.95      0.95 o 
  10   4   6       10.66       12.62      1.96 o 
  11   4   6       98.23      100.52      4.95 o 
  12   4   6      133.23      140.18      5.64 o 
  13   4   6        4.18       11.09      1.77 o 
  14   4   6        5.57        6.95      1.83 o 
  15   4   6        4.00        2.50      1.22 o 
  16   4   6        7.67        6.99      1.70 o 
  17   4   6       18.99       25.40      2.58 o 
  18   4   6        0.38        3.11      0.89 o 
 -18   5   6       66.73       48.20      2.39 o 
 -17   5   6       79.53       81.93      3.95 o 
 -16   5   6       20.53       22.17      2.42 o 
 -15   5   6       10.67        7.47      1.49 o 
 -14   5   6       28.04       37.77      3.43 o 
 -13   5   6       10.72       14.53      1.80 o 
 -12   5   6       40.20       38.43      2.85 o 
 -11   5   6       33.58       36.44      2.85 o 
 -10   5   6       17.02       12.23      1.77 o 
  -9   5   6       77.27       99.44      4.69 o 
  -8   5   6      134.92      141.41      6.28 o 
  -7   5   6      110.71      111.45      3.85 o 
  -6   5   6     2311.00     2337.34     20.36 o 
  -5   5   6      218.87      238.58      5.64 o 
  -4   5   6       13.35        9.33      1.55 o 
  -3   5   6       99.64      105.20      4.55 o 
  -2   5   6      276.44      253.79      7.25 o 
  -1   5   6        2.02        4.75      1.57 o 
   0   5   6      156.57      160.19      7.63 o 
   1   5   6      191.22      197.28      8.44 o 
   2   5   6       24.72       19.99      2.70 o 
   3   5   6      149.09      126.83      5.02 o 
   4   5   6        2.74        3.38      1.10 o 
   5   5   6       28.85       33.68      2.68 o 
   6   5   6      139.25      136.79      9.00 o 
   7   5   6      129.89      149.61      6.54 o 
   8   5   6      476.69      499.66     11.78 o 
   9   5   6      202.18      209.37      7.50 o 
  10   5   6       62.33       66.24      5.30 o 
  11   5   6       75.80       67.27      4.02 o 
  12   5   6      345.32      374.07     15.77 o 
  13   5   6       14.30       13.52      2.02 o 
  14   5   6       31.65       32.68      3.40 o 
  15   5   6       38.13       51.37      3.91 o 
  16   5   6       76.34       79.32      4.25 o 
  17   5   6       91.73       99.30      3.98 o 
 -16   6   6       59.26       73.76      2.94 o 
 -15   6   6       49.23       46.46      3.62 o 
 -14   6   6       57.19       53.47      2.48 o 
 -13   6   6        3.64        4.12      1.27 o 
 -12   6   6        0.46       -0.51      1.30 o 
 -11   6   6      110.04      124.53      6.93 o 
 -10   6   6        0.01        0.72      1.66 o 
  -9   6   6      136.17      126.86      5.03 o 
  -8   6   6       37.15       47.71      2.50 o 
  -7   6   6       50.61       43.86      2.46 o 
  -6   6   6      136.00      134.35      4.25 o 
  -5   6   6       79.20       76.31      4.14 o 
  -4   6   6     1738.83     1816.84     27.94 o 
  -3   6   6      125.81      116.31      7.09 o 
  -2   6   6      686.49      747.06     17.62 o 
  -1   6   6      822.66      812.16     18.08 o 
   0   6   6        6.30       24.64      3.20 o 
   1   6   6        1.19        1.77      1.09 o 
   2   6   6        1.35        5.22      1.57 o 
   3   6   6       49.94       45.85      2.64 o 
   4   6   6       36.25       46.83      3.59 o 
   5   6   6        0.00        2.47      1.68 o 
   6   6   6        1.60        8.94      2.55 o 
   7   6   6       12.00       11.97      1.92 o 
   8   6   6        5.64        5.36      1.30 o 
   9   6   6        7.42        7.71      1.68 o 
  10   6   6      126.45      125.57      6.19 o 
  11   6   6        0.04        1.34      0.87 o 
  12   6   6       10.04       12.44      1.92 o 
  13   6   6      261.93      265.19      8.55 o 
  14   6   6        2.24        2.69      1.09 o 
  15   6   6      513.38      485.23      9.04 o 
 -13   7   6        5.38        8.53      1.24 o 
 -12   7   6       36.04       32.00      1.98 o 
 -11   7   6       16.64       17.40      2.29 o 
 -10   7   6      105.83       92.44      5.27 o 
  -9   7   6       30.26       41.73      2.39 o 
  -8   7   6       67.50       65.35      3.21 o 
  -7   7   6        0.12        0.69      0.78 o 
  -6   7   6       78.18       63.09      3.45 o 
  -5   7   6      586.24      642.75     11.06 o 
  -4   7   6       53.12       55.47      2.70 o 
  -3   7   6       70.60       83.68      3.39 o 
  -2   7   6      394.76      405.17      7.49 o 
  -1   7   6      221.23      219.19      6.73 o 
   0   7   6      121.44      113.67      4.84 o 
   1   7   6       95.20      108.96      4.68 o 
   2   7   6        1.04        4.33      1.94 o 
   3   7   6        2.33        5.14      2.15 o 
   4   7   6       43.61       45.55      5.01 o 
   5   7   6        0.95        4.58      1.94 o 
   6   7   6      275.73      285.89     11.53 o 
   7   7   6      262.21      282.66     10.98 o 
   8   7   6      452.30      463.83     13.20 o 
   9   7   6       97.57      102.13      5.74 o 
  10   7   6      117.45      115.06      5.44 o 
  11   7   6       78.64       82.87      3.87 o 
  12   7   6       53.56       50.39      3.06 o 
  13   7   6       66.01       53.67      2.66 o 
  -9   8   6       40.70       33.66      2.31 o 
  -8   8   6       17.22       16.92      1.83 o 
  -7   8   6        9.92        3.03      0.66 o 
  -6   8   6      285.10      268.29      6.53 o 
  -5   8   6        6.20        9.19      1.12 o 
  -4   8   6       18.38       15.03      1.45 o 
  -3   8   6      321.53      330.72      6.05 o 
  -2   8   6      658.36      649.14      8.95 o 
  -1   8   6      368.95      398.41     14.89 o 
   0   8   6        0.07        6.11      2.70 o 
   1   8   6      333.82      352.76      7.67 o 
   2   8   6       25.63       25.63      2.15 o 
   3   8   6        7.72        6.32      1.18 o 
   4   8   6       32.29       34.30      2.35 o 
   5   8   6      118.81      110.15      3.91 o 
   6   8   6      237.20      255.42      5.53 o 
   7   8   6       76.61       65.79      2.56 o 
   8   8   6        0.98        0.15      0.34 o 
   9   8   6       20.84       13.27      1.31 o 
 -20   1   7       19.15       12.66      1.07 o 
 -19   1   7       58.21       46.27      1.85 o 
 -18   1   7       56.31       56.45      2.14 o 
 -17   1   7       21.87       18.58      1.73 o 
 -16   1   7        4.30        3.16      0.88 o 
 -15   1   7      588.44      576.00      7.73 o 
 -14   1   7       32.27       33.55      1.94 o 
 -13   1   7      461.38      460.88      7.66 o 
 -12   1   7        3.16        7.19      0.88 o 
 -11   1   7      233.27      250.69      5.48 o 
 -10   1   7       83.35       72.38      2.72 o 
  -9   1   7       90.81      102.38      5.51 o 
  -8   1   7      109.93      109.31      4.64 o 
  -7   1   7      633.60      608.02     11.03 o 
  -6   1   7      290.33      251.60     16.24 o 
  -5   1   7     1574.88     1721.75     16.98 o 
  -4   1   7      103.40      162.11      8.85 o 
  -3   1   7     1244.29     1281.84     16.55 o 
  -2   1   7     1512.34     1584.95     15.46 o 
  -1   1   7      993.30     1083.37     12.66 o 
   0   1   7     1327.10     1395.07     20.32 o 
   1   1   7       26.30       43.99     11.03 o 
   2   1   7       52.08       63.72      3.09 o 
   3   1   7      523.77      580.50      9.39 o 
   4   1   7     3344.14     3315.04     22.90 o 
   5   1   7      439.97      427.73      8.39 o 
   6   1   7      640.23      686.31     13.46 o 
   7   1   7        0.52        2.45      0.77 o 
   8   1   7       28.99       28.31      1.90 o 
   9   1   7        2.70        7.11      1.28 o 
  10   1   7       64.54       79.07      2.85 o 
  11   1   7        0.77        0.42      0.54 o 
  12   1   7       16.12        6.32      2.09 o 
  13   1   7       78.10       66.26      2.67 o 
  14   1   7      947.19      827.94     15.59 o 
  15   1   7      165.22      144.57      5.76 o 
  16   1   7       47.58       41.83      3.00 o 
  17   1   7      320.06      305.73     11.87 o 
  18   1   7       35.14       39.83      2.53 o 
  19   1   7       31.31       37.47      2.17 o 
  20   1   7        7.44        8.36      0.86 o 
 -20   2   7       60.03       57.14      2.78 o 
 -19   2   7        9.34        8.49      1.12 o 
 -18   2   7        1.30        3.16      0.71 o 
 -17   2   7        6.36        8.62      1.15 o 
 -16   2   7        0.55        0.69      0.59 o 
 -15   2   7       61.10       62.02      2.61 o 
 -14   2   7        0.95        4.30      0.83 o 
 -13   2   7      187.90      194.80      4.74 o 
 -12   2   7       13.86        9.94      1.11 o 
 -11   2   7       15.78       23.13      1.72 o 
 -10   2   7      277.69      288.80      5.92 o 
  -9   2   7      200.66      175.75      4.07 o 
  -8   2   7      281.82      272.07      7.14 o 
  -7   2   7        4.01        3.96      1.02 o 
  -6   2   7      517.50      585.37     10.94 o 
  -5   2   7     3473.62     3530.14     24.25 o 
  -4   2   7      611.47      564.38      9.60 o 
  -3   2   7      310.24      325.69      7.14 o 
  -2   2   7      394.27      412.45      7.97 o 
  -1   2   7       61.29       49.87      2.75 o 
   0   2   7       38.89       35.21      2.29 o 
   1   2   7      276.12      275.58      7.01 o 
   2   2   7      344.00      382.38      7.46 o 
   3   2   7        2.98        2.08      0.67 o 
   4   2   7        4.16        7.66      1.82 o 
   5   2   7       28.10       27.50      2.62 o 
   6   2   7      138.44      160.09      8.32 o 
   7   2   7       25.74       34.06      3.97 o 
   8   2   7      144.43      144.38      8.35 o 
   9   2   7      180.18      186.63      5.17 o 
  10   2   7       34.55       49.77      2.72 o 
  11   2   7      432.91      422.84      9.80 o 
  12   2   7      625.38      562.47     11.00 o 
  13   2   7      550.10      557.11      7.51 o 
  14   2   7       94.64       88.56      3.47 o 
  15   2   7       14.74       15.04      1.45 o 
  16   2   7      198.01      192.47      4.60 o 
  17   2   7      190.04      192.54      5.43 o 
  18   2   7       77.22       78.62      3.12 o 
  19   2   7      134.77      121.64     10.34 o 
 -19   3   7       17.67       17.70      1.84 o 
 -18   3   7       15.30       18.98      2.30 o 
 -17   3   7        6.91        8.97      2.09 o 
 -16   3   7       40.84       36.12      1.83 o 
 -15   3   7       47.53       58.82      2.48 o 
 -14   3   7      124.88      109.92      3.52 o 
 -13   3   7        0.21        2.18      0.89 o 
 -12   3   7      385.42      396.78      7.92 o 
 -11   3   7        8.38        8.94      1.08 o 
 -10   3   7      155.75      135.05      3.54 o 
  -9   3   7        0.92        3.85      0.67 o 
  -8   3   7      719.57      679.18      8.19 o 
  -7   3   7      902.49      911.46     10.66 o 
  -6   3   7      266.59      245.46      9.44 o 
  -5   3   7        5.17        8.65      1.29 o 
  -4   3   7      162.78      199.53      5.60 o 
  -3   3   7       61.35       58.66      3.76 o 
  -2   3   7      311.95      355.32      7.35 o 
  -1   3   7      183.39      168.69      9.80 o 
   0   3   7      252.52      281.47      6.36 o 
   1   3   7      296.76      286.61      6.15 o 
   2   3   7       38.23       42.12      2.40 o 
   3   3   7        7.58       17.39      3.48 o 
   4   3   7       34.02       41.71      2.53 o 
   5   3   7      180.46      210.96      9.44 o 
   6   3   7      197.34      192.95      9.36 o 
   7   3   7       97.47       99.59      3.96 o 
   8   3   7      242.84      245.72      6.33 o 
   9   3   7      243.08      261.77      7.95 o 
  10   3   7     1688.53     1659.53     29.40 o 
  11   3   7        6.94       10.68      2.25 o 
  12   3   7        0.06        5.36      1.40 o 
  13   3   7        0.49        1.08      0.55 o 
  14   3   7      182.01      181.28      4.58 o 
  15   3   7       13.54       12.49      1.17 o 
  16   3   7       71.42       65.13      3.06 o 
  17   3   7        3.22        5.65      0.87 o 
  18   3   7      154.81      148.81      3.37 o 
 -18   4   7       24.04       12.22      1.52 o 
 -17   4   7       76.33      112.98      5.22 o 
 -16   4   7      117.85      113.78      5.89 o 
 -15   4   7        8.81       11.62      1.52 o 
 -14   4   7        5.37        2.84      0.78 o 
 -13   4   7       34.46       27.48      1.92 o 
 -12   4   7       49.54       55.02      2.79 o 
 -11   4   7       25.66       30.26      2.15 o 
 -10   4   7        7.13        7.02      1.13 o 
  -9   4   7       72.94       90.92      3.65 o 
  -8   4   7     1715.19     1673.83     13.86 o 
  -7   4   7      426.42      418.09      6.75 o 
  -6   4   7      520.39      492.60      8.11 o 
  -5   4   7      170.45      186.57      4.91 o 
  -4   4   7      370.22      369.97     10.76 o 
  -1   4   7      159.14      150.01      6.58 o 
   0   4   7        0.12        4.20      0.77 o 
   1   4   7       31.55       40.40      2.53 o 
   2   4   7       34.31       31.47      2.29 o 
   3   4   7      588.77      603.99      8.67 o 
   4   4   7       22.17       16.83      1.50 o 
   5   4   7       37.37       31.86      3.45 o 
   6   4   7       29.78       35.27      2.99 o 
   7   4   7       67.73       67.67      3.47 o 
   8   4   7       69.35       78.38      4.69 o 
   9   4   7      122.18      118.71      7.59 o 
  10   4   7       57.80       46.07      4.69 o 
  11   4   7      845.05      842.90     18.85 o 
  12   4   7      226.83      221.57      9.19 o 
  13   4   7        7.26       10.06      1.96 o 
  14   4   7       52.72       57.55      4.53 o 
  15   4   7       89.76       89.15      5.24 o 
  16   4   7       91.00       94.57      4.82 o 
  17   4   7       15.98       16.66      1.77 o 
 -17   5   7        1.29        2.59      0.73 o 
 -16   5   7        2.60        2.24      0.87 o 
 -15   5   7       32.06       25.97      2.58 o 
 -14   5   7        1.75        3.04      0.81 o 
 -13   5   7       26.78       27.03      2.24 o 
 -12   5   7      166.69      148.95      8.12 o 
 -11   5   7       25.78       21.65      2.20 o 
 -10   5   7       17.51       11.66      1.70 o 
  -9   5   7       87.85       88.13      4.40 o 
  -8   5   7      100.35      106.25      4.80 o 
  -7   5   7      835.48      856.29     13.42 o 
  -6   5   7      870.48      857.32     13.41 o 
  -5   5   7       64.55       67.24      3.71 o 
  -4   5   7     1122.77     1165.76     17.30 o 
  -3   5   7      244.06      234.96     10.00 o 
  -2   5   7      100.24       90.94      4.48 o 
  -1   5   7        1.39        2.08      1.51 o 
   0   5   7       32.13       35.30      4.24 o 
   1   5   7      465.75      486.82     15.87 o 
   2   5   7      119.29      116.97      7.84 o 
   3   5   7      134.71      134.12      8.58 o 
   4   5   7       23.40       20.42      3.54 o 
   5   5   7      217.99      251.41     11.87 o 
   6   5   7      220.60      216.86     10.96 o 
   7   5   7      339.62      343.74     13.74 o 
   8   5   7      118.70      112.54      7.73 o 
   9   5   7       77.57       75.38      6.16 o 
  10   5   7       27.56       37.74      4.23 o 
  11   5   7     1217.74     1187.74     21.41 o 
  12   5   7        2.77        3.02      1.19 o 
  13   5   7      602.31      572.78     12.06 o 
  14   5   7       74.39       74.85      4.64 o 
  15   5   7       42.05       36.89      2.94 o 
  16   5   7       61.74       65.23      3.30 o 
 -14   6   7       32.39       33.51      1.68 o 
 -13   6   7        1.34        0.67      0.71 o 
 -12   6   7        0.17        0.14      0.51 o 
 -11   6   7       55.02       60.64      4.60 o 
 -10   6   7       12.41       10.67      1.50 o 
  -9   6   7       28.42       24.43      2.71 o 
  -8   6   7        4.41        5.00      1.18 o 
  -7   6   7       31.70       36.42      2.14 o 
  -6   6   7       65.37       59.91      3.71 o 
  -5   6   7       36.72       36.25      2.84 o 
  -4   6   7       56.78       68.35      5.57 o 
  -3   6   7      424.14      402.71     10.22 o 
  -2   6   7      610.50      647.31     12.03 o 
  -1   6   7      140.51      149.51      5.86 o 
   0   6   7      435.05      441.43     10.02 o 
   1   6   7       83.86      103.75      5.81 o 
   2   6   7       61.06       71.79      4.08 o 
   3   6   7        1.30        3.40      1.00 o 
   4   6   7       10.01       12.10      1.71 o 
   5   6   7       93.12       97.30      7.39 o 
   6   6   7       15.76       19.84      3.40 o 
   7   6   7      166.58      169.71      9.24 o 
   8   6   7       39.31       45.06      4.70 o 
   9   6   7        5.44        2.66      1.35 o 
  10   6   7       25.46       26.79      3.17 o 
  11   6   7       36.65       41.76      3.59 o 
  12   6   7      420.14      423.21      9.66 o 
  13   6   7      167.09      126.02      9.24 o 
  14   6   7        3.12        5.56      1.10 o 
 -12   7   7      133.82      154.02      4.90 o 
 -11   7   7       78.44       80.94      4.10 o 
 -10   7   7       34.65       34.85      3.04 o 
  -9   7   7       89.08       93.94      5.22 o 
  -8   7   7      374.63      395.72     11.00 o 
  -7   7   7      139.04      130.08      4.32 o 
  -6   7   7      266.29      268.70      6.52 o 
  -5   7   7      201.69      217.92      6.10 o 
  -4   7   7      167.19      149.65      7.36 o 
  -3   7   7      249.81      234.93      5.32 o 
  -2   7   7      591.91      633.55      8.94 o 
  -1   7   7       60.89       74.44      3.81 o 
   0   7   7      129.51      124.70      4.88 o 
   1   7   7      157.14      158.76      5.44 o 
   2   7   7       21.10       24.10      2.24 o 
   3   7   7        4.79        2.69      1.46 o 
   4   7   7       88.41       92.95      6.59 o 
   5   7   7      127.93      119.74      7.31 o 
   6   7   7       79.28       86.17      5.99 o 
   7   7   7       83.76       80.13      5.45 o 
   8   7   7        0.46        2.61      1.29 o 
   9   7   7       30.74       27.56      2.81 o 
  10   7   7       47.85       42.53      2.99 o 
  11   7   7      150.04      133.56     14.64 o 
  12   7   7       59.47       58.57      2.80 o 
  -8   8   7       39.93       20.60      1.69 o 
  -7   8   7       54.01       46.31      2.73 o 
  -6   8   7       17.57       15.77      1.14 o 
  -5   8   7        1.03        2.03      0.60 o 
  -4   8   7       86.27       82.97      2.89 o 
  -3   8   7        1.09        2.75      0.69 o 
  -2   8   7       28.19       27.52      1.76 o 
  -1   8   7      109.14      111.98      3.72 o 
   0   8   7        5.41       10.56      1.30 o 
   1   8   7      185.02      177.47      4.92 o 
   2   8   7       16.24       17.75      4.23 o 
   3   8   7       22.96       23.17      2.69 o 
   4   8   7        3.86        3.27      0.81 o 
   5   8   7      180.07      178.91      4.45 o 
   6   8   7       11.94       10.93      1.08 o 
   7   8   7       29.66       25.58      1.64 o 
 -19   0   8      115.90      107.28      3.25 o 
 -18   0   8       48.58       54.42      2.78 o 
 -17   0   8      104.51       94.08      4.07 o 
 -16   0   8      635.87      670.16     11.53 o 
 -15   0   8      274.64      247.91      7.35 o 
 -14   0   8      102.23      127.34      5.37 o 
 -13   0   8       10.63       16.52      2.01 o 
 -12   0   8     1158.87     1065.45     15.29 o 
 -11   0   8      424.73      445.03     13.35 o 
 -10   0   8      148.29      144.45      5.13 o 
  -9   0   8      120.76      109.54      4.81 o 
  -8   0   8        0.67        1.38      0.91 o 
  -7   0   8       61.84       48.99      4.62 o 
  -6   0   8      963.74     1027.51     20.48 o 
  -5   0   8       60.65       84.54      5.82 o 
  -4   0   8     1188.84     1373.97     22.70 o 
  -3   0   8     1351.38     1523.26     23.54 o 
  -2   0   8     1200.02     1337.87     21.83 o 
  -1   0   8       30.85       36.86      3.64 o 
   0   0   8       27.51       15.39      2.40 o 
   1   0   8      301.13      305.36     10.33 o 
   2   0   8     1122.56     1214.36     20.70 o 
   3   0   8      820.96      776.44     16.70 o 
   4   0   8     2999.95     3106.65     33.81 o 
   5   0   8     2536.23     2614.29     31.27 o 
   6   0   8       92.50      117.06      6.81 o 
   7   0   8       35.36       34.13      2.72 o 
   8   0   8        0.66        0.39      1.31 o 
   9   0   8       79.33       80.24      4.17 o 
  10   0   8     1130.73     1133.73     15.72 o 
  11   0   8      208.42      209.53      7.23 o 
  12   0   8      145.11      143.77      7.57 o 
  13   0   8      102.19       84.16      4.37 o 
  14   0   8      378.98      359.93      8.55 o 
  15   0   8      206.63      180.52      9.03 o 
  16   0   8      340.13      287.08     10.66 o 
  17   0   8      206.30      209.49      8.38 o 
  18   0   8       43.88       46.15      3.61 o 
  19   0   8        1.88       -0.14      0.61 o 
 -19   1   8        6.53        6.06      0.69 o 
 -18   1   8        1.99        1.66      0.57 o 
 -17   1   8        1.20        3.86      0.70 o 
 -16   1   8       83.10       84.83      2.87 o 
 -15   1   8      194.73      188.12      3.83 o 
 -14   1   8      606.49      582.42      7.86 o 
 -13   1   8      550.54      584.44      8.00 o 
 -12   1   8     1454.33     1432.30     12.49 o 
 -11   1   8      702.62      687.27      7.02 o 
 -10   1   8      781.37      739.69      7.19 o 
  -9   1   8      530.52      521.67      5.90 o 
  -8   1   8        1.05        3.46      0.97 o 
  -7   1   8      199.72      229.95     12.98 o 
  -6   1   8       11.10       21.68      3.92 o 
  -5   1   8      626.66      639.99     15.64 o 
  -4   1   8       72.16       83.47      8.30 o 
  -3   1   8      160.18      168.64      9.81 o 
  -2   1   8      279.72      288.47      7.20 o 
  -1   1   8        4.23        1.38      1.02 o 
   0   1   8        0.47        5.29      1.37 o 
   1   1   8       21.06       21.55      2.17 o 
   2   1   8      308.80      302.97      7.32 o 
   3   1   8      204.39      233.85      6.45 o 
   4   1   8      208.21      211.47      6.24 o 
   5   1   8      323.72      308.36      7.63 o 
   6   1   8      477.56      462.59      9.56 o 
   7   1   8      805.69      780.21     12.65 o 
   8   1   8      698.36      726.74     12.51 o 
   9   1   8       55.93       50.57      2.72 o 
  10   1   8      161.56      142.02      4.58 o 
  11   1   8        6.15        9.12      1.49 o 
  12   1   8      410.78      397.76     15.12 o 
  13   1   8      146.49      132.48      3.81 o 
  14   1   8       91.06       72.30      3.21 o 
  15   1   8        8.32        9.25      2.77 o 
  16   1   8        2.45        3.58      1.17 o 
  17   1   8        0.78        0.78      0.73 o 
  18   1   8       22.51       26.88      1.89 o 
  19   1   8       65.04       81.47      2.73 o 
 -19   2   8        2.72        3.87      1.00 o 
 -18   2   8       26.81       21.14      1.35 o 
 -17   2   8        3.41        1.45      0.59 o 
 -16   2   8       43.08       36.01      1.82 o 
 -15   2   8        8.33        9.38      1.08 o 
 -14   2   8      225.92      245.70      5.20 o 
 -13   2   8       78.00       81.85      3.08 o 
 -12   2   8       40.91       39.25      2.19 o 
 -11   2   8      196.45      198.37      4.76 o 
 -10   2   8      557.76      546.26      7.73 o 
  -9   2   8       25.75       32.78      1.55 o 
  -8   2   8      896.74      914.86      7.80 o 
  -7   2   8      342.71      309.70      5.48 o 
  -6   2   8      448.76      432.70     19.55 o 
  -5   2   8      584.09      605.74     19.22 o 
  -4   2   8       12.10        5.80      1.10 o 
  -3   2   8       47.47       60.28      3.35 o 
  -2   2   8      248.78      283.55     10.29 o 
  -1   2   8        1.06        2.78      1.01 o 
   0   2   8        0.48        0.98      0.48 o 
   1   2   8       76.93       88.74      3.93 o 
   2   2   8      225.05      203.07      5.94 o 
   3   2   8      428.78      400.66      9.63 o 
   4   2   8      479.52      497.54     12.73 o 
   5   2   8        3.60        4.00      1.64 o 
   6   2   8        0.33        9.74      2.46 o 
   7   2   8     1317.34     1371.19     16.73 o 
   8   2   8      132.28      132.16      4.51 o 
   9   2   8      118.90      132.74      4.54 o 
  10   2   8        6.61        5.19      1.67 o 
  11   2   8      169.21      157.55      8.18 o 
  12   2   8      512.72      432.62      9.68 o 
  13   2   8      132.04      136.07      8.27 o 
  14   2   8        0.04        1.92      0.71 o 
  15   2   8       12.25       13.92      1.69 o 
  16   2   8       36.54       36.30      2.42 o 
  17   2   8      125.85      123.63      7.58 o 
  18   2   8        0.21        0.58      0.39 o 
  19   2   8        0.27        1.83      0.65 o 
 -19   3   8        1.15        0.77      0.44 o 
 -18   3   8       67.54       88.79      4.21 o 
 -17   3   8        0.13        1.77      0.98 o 
 -16   3   8        3.88        5.95      0.88 o 
 -15   3   8       22.85       33.67      1.80 o 
 -14   3   8      127.02      134.20      3.76 o 
 -13   3   8       31.31       36.72      2.08 o 
 -12   3   8        0.51        0.47      0.67 o 
 -11   3   8       24.04       21.09      2.40 o 
 -10   3   8      128.15      115.96      3.20 o 
  -9   3   8      166.13      157.59      4.16 o 
  -8   3   8     2320.04     2377.93     15.85 o 
  -7   3   8      148.21      135.03      3.69 o 
  -6   3   8      386.63      402.00      7.27 o 
  -5   3   8      867.05      980.51      9.54 o 
  -4   3   8        0.04        1.24      0.63 o 
  -3   3   8      130.14      142.66      5.09 o 
  -2   3   8      265.23      293.32      7.17 o 
  -1   3   8        0.30        1.46      1.43 o 
   0   3   8        1.33        1.87      1.14 o 
   1   3   8      366.54      369.55     12.25 o 
   2   3   8      137.10      145.88      7.84 o 
   3   3   8      621.59      563.93     15.57 o 
   4   3   8      753.70      741.65     26.71 o 
   5   3   8       70.65       89.15      4.59 o 
   6   3   8      178.98      172.42      6.48 o 
   7   3   8       75.04       70.74      4.61 o 
   8   3   8        5.19       12.88      1.93 o 
   9   3   8     2410.26     2398.54     33.46 o 
  10   3   8        7.88        7.12      1.76 o 
  11   3   8      148.32      143.55      5.45 o 
  12   3   8      389.33      362.49      6.73 o 
  13   3   8       88.47       92.08      2.80 o 
  14   3   8        6.45        4.05      0.72 o 
  15   3   8       12.10       14.50      1.15 o 
  16   3   8        1.55        2.63      0.68 o 
  17   3   8        0.01        1.94      0.67 o 
 -18   4   8       49.34       49.42      2.40 o 
 -17   4   8       84.44       90.01      4.10 o 
 -16   4   8        0.61        1.22      0.95 o 
 -15   4   8       35.54       36.73      2.42 o 
 -14   4   8        0.29        0.03      0.89 o 
 -13   4   8       19.49       19.20      1.57 o 
 -12   4   8        6.19        8.68      1.04 o 
 -11   4   8       27.79       32.38      1.87 o 
 -10   4   8        7.08        5.24      1.37 o 
  -9   4   8      225.14      224.27      5.74 o 
  -8   4   8      192.43      183.75      5.20 o 
  -7   4   8      270.27      309.77      6.73 o 
  -6   4   8     2160.33     2189.73     22.21 o 
  -5   4   8       57.82       72.68     15.83 o 
  -4   4   8      110.26      132.01      6.82 o 
  -3   4   8      304.77      289.70      9.76 o 
  -2   4   8       14.26       10.14      1.94 o 
  -1   4   8        7.98        6.36      1.80 o 
   0   4   8       67.25       65.63      5.40 o 
   1   4   8      211.49      216.77      6.84 o 
   2   4   8      306.61      298.85      8.21 o 
   3   4   8      490.37      507.64     22.18 o 
   4   4   8      242.92      257.79     13.25 o 
   5   4   8      298.31      309.06      9.20 o 
   6   4   8      146.37      167.15      9.46 o 
   7   4   8       78.98       96.67      7.20 o 
   8   4   8       15.94       13.10      2.77 o 
   9   4   8      443.46      468.30     15.03 o 
  10   4   8      431.29      376.97     13.07 o 
  11   4   8      211.93      219.72      9.53 o 
  12   4   8      289.52      277.32      9.94 o 
  13   4   8      633.34      576.73     12.00 o 
  14   4   8      118.64      126.31      4.00 o 
  15   4   8      108.95      117.24      5.20 o 
  16   4   8      105.28      112.63      4.31 o 
 -16   5   8       80.62       85.49      3.38 o 
 -15   5   8        1.76        2.10      0.85 o 
 -14   5   8       27.10       19.34      1.44 o 
 -13   5   8        0.31        1.82      0.71 o 
 -12   5   8      151.31      169.32      4.26 o 
 -11   5   8        0.18        1.56      0.67 o 
 -10   5   8        8.18        6.90      1.10 o 
  -9   5   8      367.28      376.44      8.77 o 
  -8   5   8       33.13       30.38      2.61 o 
  -7   5   8        1.20        3.66      1.09 o 
  -6   5   8      339.01      353.55      8.55 o 
  -5   5   8       34.60       29.16      2.54 o 
  -4   5   8     1078.99     1194.48     15.27 o 
  -3   5   8     1154.65     1218.40     23.21 o 
  -2   5   8       30.85       35.99      2.89 o 
  -1   5   8        4.14        6.64      1.97 o 
   0   5   8        3.16        4.01      1.59 o 
   1   5   8      308.86      326.94     13.01 o 
   2   5   8       11.32       11.73      2.60 o 
   3   5   8      178.01      189.06     10.15 o 
   4   5   8       80.01       86.54      6.96 o 
   5   5   8       94.69       92.11      7.16 o 
   6   5   8      113.33      120.15      8.13 o 
   7   5   8      126.60      132.03      8.35 o 
   8   5   8        9.03        7.90      2.29 o 
   9   5   8        4.16        6.08      1.83 o 
  10   5   8      814.09      826.85     18.30 o 
  11   5   8      296.42      307.81     10.39 o 
  12   5   8      118.87      113.18      5.74 o 
  13   5   8      418.01      397.18      6.92 o 
  14   5   8       11.65       15.41      1.98 o 
  15   5   8      101.50       96.66      3.87 o 
 -13   6   8        9.23        7.93      0.80 o 
 -12   6   8        0.11        0.53      0.38 o 
 -11   6   8       37.02       38.00      2.98 o 
 -10   6   8        1.83        3.05      0.89 o 
  -9   6   8       83.90       98.53      4.78 o 
  -8   6   8       91.19       88.51      3.92 o 
  -7   6   8       63.44       74.61      3.63 o 
  -6   6   8        1.67        4.21      1.11 o 
  -5   6   8        2.04        0.96      0.81 o 
  -4   6   8      430.59      466.96     14.11 o 
  -3   6   8        6.90       10.72      2.38 o 
  -2   6   8      105.70      115.27      4.95 o 
  -1   6   8     1213.73     1238.84     16.36 o 
   0   6   8      160.81      156.67      5.86 o 
   1   6   8       17.99       23.89      2.39 o 
   2   6   8       16.48       22.50      2.29 o 
   3   6   8        5.53        5.94      1.33 o 
   4   6   8      115.38      109.71      4.81 o 
   5   6   8      398.67      446.81      9.09 o 
   6   6   8      316.27      324.29     12.45 o 
   7   6   8      437.52      450.22     14.22 o 
   8   6   8        0.01        4.15      1.62 o 
   9   6   8      373.50      356.11     11.27 o 
  10   6   8      363.26      367.70     10.53 o 
  11   6   8        1.23        3.01      1.12 o 
  12   6   8       99.85       94.08      3.01 o 
  13   6   8      112.61      108.85      4.21 o 
 -11   7   8       60.89       83.89      3.49 o 
 -10   7   8        0.22        0.44      0.60 o 
  -9   7   8       18.72       12.71      1.85 o 
  -8   7   8       17.05       11.43      1.92 o 
  -7   7   8      205.39      231.92      8.07 o 
  -6   7   8      241.79      236.90      7.77 o 
  -5   7   8       23.68       20.62      1.77 o 
  -4   7   8       32.50       33.59      2.33 o 
  -3   7   8       20.38       15.46      1.66 o 
  -2   7   8       34.92       30.89      1.87 o 
  -1   7   8        0.15        1.85      0.82 o 
   0   7   8       31.38       31.11      2.34 o 
   1   7   8        4.94        5.73      1.10 o 
   2   7   8       86.17       85.74      3.64 o 
   3   7   8        0.99        1.70      1.32 o 
   4   7   8       39.34       32.48      3.64 o 
   5   7   8       24.86       25.09      3.13 o 
   6   7   8       38.49       40.16      3.76 o 
   7   7   8        0.34        0.95      0.87 o 
   8   7   8        4.54        3.81      1.17 o 
   9   7   8        0.08        1.75      0.84 o 
  10   7   8       53.75       50.08      2.72 o 
  11   7   8       47.42       42.49      2.25 o 
  -6   8   8       16.58       10.76      1.18 o 
  -5   8   8        2.45        4.54      0.88 o 
  -4   8   8       44.55       36.01      3.95 o 
  -3   8   8       17.56       13.82      1.05 o 
  -2   8   8      169.96      149.19     10.75 o 
  -1   8   8       16.16       17.41      3.21 o 
   0   8   8       31.67       25.22      3.15 o 
   1   8   8        0.87        0.63      0.48 o 
   2   8   8       86.62       73.41      4.64 o 
   3   8   8       52.35       44.27      2.08 o 
   4   8   8       18.35       17.92      1.31 o 
   5   8   8       19.46       15.47      1.13 o 
   6   8   8       10.62        7.56      1.05 o 
 -19   1   9       68.30       65.95      3.10 o 
 -18   1   9        6.66        8.20      1.02 o 
 -17   1   9       52.83       51.62      2.25 o 
 -16   1   9       42.51       42.83      2.29 o 
 -15   1   9      162.00      176.83      3.98 o 
 -14   1   9       49.47       59.14      2.45 o 
 -13   1   9      517.12      538.45      7.56 o 
 -12   1   9     1264.59     1311.95     11.96 o 
 -11   1   9     1215.41     1156.88     11.18 o 
 -10   1   9     2438.24     2364.14     15.80 o 
  -9   1   9      219.60      240.36      4.57 o 
  -8   1   9        0.96        7.41      0.80 o 
  -7   1   9       72.30       61.76      2.20 o 
  -6   1   9        9.71       13.72      1.53 o 
  -5   1   9        4.39        5.92      1.27 o 
  -4   1   9        0.55        1.26      1.63 o 
  -3   1   9      263.59      269.31      7.56 o 
  -2   1   9        2.68        8.78      1.46 o 
  -1   1   9       58.42       73.44      3.90 o 
   0   1   9      287.87      284.56      7.61 o 
   1   1   9       58.82       58.32      5.18 o 
   2   1   9      128.80      141.56      5.38 o 
   3   1   9     1082.04     1053.83     15.57 o 
   4   1   9      462.25      423.11      9.43 o 
   5   1   9      259.90      229.33      6.96 o 
   6   1   9      476.68      475.62      7.01 o 
   7   1   9      373.92      367.11      8.53 o 
   8   1   9      189.45      222.52      5.78 o 
   9   1   9      244.61      250.75      7.75 o 
  10   1   9       71.01       77.22      4.12 o 
  11   1   9        6.93        8.59      1.42 o 
  12   1   9        4.50        3.54      1.32 o 
  13   1   9        0.05        0.66      0.68 o 
  14   1   9      192.89      177.15      4.78 o 
  15   1   9      349.54      320.51      5.85 o 
  16   1   9        5.45        5.48      1.44 o 
  17   1   9       13.79       19.76      1.65 o 
  18   1   9        0.21        0.80      0.44 o 
 -18   2   9       22.63       22.32      2.41 o 
 -17   2   9      231.66      230.94      5.32 o 
 -16   2   9      130.74      128.53      3.10 o 
 -15   2   9      591.58      620.18      7.43 o 
 -14   2   9       49.20       54.12      2.38 o 
 -13   2   9        0.50        2.45      0.85 o 
 -12   2   9       30.52       38.04      2.11 o 
 -11   2   9       59.91       79.52      3.05 o 
 -10   2   9     1639.69     1730.28     13.90 o 
  -9   2   9      238.01      220.12      7.09 o 
  -8   2   9      958.45      932.64      9.95 o 
  -7   2   9      350.60      346.52      5.34 o 
  -6   2   9      265.16      253.57      5.16 o 
  -5   2   9      361.49      402.44      6.46 o 
  -4   2   9      746.28      812.71     10.40 o 
  -3   2   9       79.60       94.46      4.49 o 
  -2   2   9      392.30      399.55      9.07 o 
  -1   2   9      169.73      175.77      6.00 o 
   0   2   9        1.11        1.16      0.73 o 
   1   2   9        0.07        1.49      0.72 o 
   2   2   9      213.34      226.95      6.70 o 
   3   2   9       48.39       48.67      3.11 o 
   4   2   9      249.99      264.60      6.12 o 
   5   2   9      248.38      250.89      6.13 o 
   6   2   9      320.40      319.77      6.99 o 
   7   2   9      894.86      917.07     11.97 o 
   8   2   9      584.55      627.01     22.08 o 
   9   2   9     1331.25     1285.97     17.10 o 
  10   2   9        3.97        5.08      1.81 o 
  11   2   9       18.28       31.91      3.76 o 
  12   2   9     1087.55     1005.94     14.51 o 
  13   2   9        1.90        3.58      0.83 o 
  14   2   9       65.39       61.73      2.64 o 
  15   2   9       55.63       43.74      2.01 o 
  16   2   9       31.90       40.61      2.27 o 
  17   2   9       11.63       13.91      1.54 o 
  18   2   9       72.59       62.30      2.86 o 
 -18   3   9       50.09       62.72      2.96 o 
 -17   3   9        8.14        8.42      1.41 o 
 -16   3   9       13.12       11.63      1.03 o 
 -15   3   9      218.67      250.96      5.04 o 
 -14   3   9        2.63        3.32      0.86 o 
 -13   3   9        3.14        2.74      0.83 o 
 -12   3   9       58.21       50.14      2.72 o 
 -11   3   9       57.01       63.89      3.10 o 
 -10   3   9        5.77        7.61      0.98 o 
  -9   3   9       31.58       38.45      2.05 o 
  -8   3   9     1958.36     1894.01     13.88 o 
  -7   3   9      227.92      238.69      4.89 o 
  -6   3   9      183.35      194.17      4.50 o 
  -5   3   9        1.11        1.66      0.71 o 
  -4   3   9        2.36        4.84      0.83 o 
  -3   3   9       59.80       64.73      2.52 o 
  -2   3   9        0.04       -0.10      1.33 o 
  -1   3   9      729.95      771.45     15.38 o 
   0   3   9      194.31      199.76      5.00 o 
   1   3   9       32.68       34.38      3.29 o 
   2   3   9      455.77      414.07      9.70 o 
   3   3   9       18.75       17.83      2.14 o 
   4   3   9      470.55      471.82     10.71 o 
   5   3   9       40.48       32.58      2.87 o 
   6   3   9      106.74      112.62      7.24 o 
   7   3   9        0.00        1.06      1.33 o 
   8   3   9       63.23       75.56      6.15 o 
   9   3   9      822.34      856.56     20.15 o 
  10   3   9      476.85      438.69      9.58 o 
  11   3   9      542.16      553.83     10.35 o 
  12   3   9      253.56      229.15      4.37 o 
  13   3   9      192.37      181.39      4.24 o 
  14   3   9       63.58       78.14      2.55 o 
  15   3   9        5.61        3.56      0.67 o 
  16   3   9       10.53       10.79      1.33 o 
 -16   4   9       83.65      100.84      4.24 o 
 -15   4   9        0.51        0.80      0.63 o 
 -14   4   9       51.82       42.58      2.53 o 
 -13   4   9       83.87      104.55      6.08 o 
 -12   4   9       11.80       20.61      1.57 o 
 -11   4   9       32.96       23.13      1.54 o 
 -10   4   9       75.15       64.29      3.31 o 
  -9   4   9       39.82       44.13      2.17 o 
  -8   4   9      273.20      266.11      5.22 o 
  -7   4   9      558.99      620.38      9.50 o 
  -6   4   9      152.67      175.68      6.04 o 
  -5   4   9      498.24      475.24      9.84 o 
  -4   4   9       30.01       26.22      3.25 o 
  -3   4   9        0.14        1.05      0.90 o 
  -2   4   9       87.54       74.85      5.05 o 
  -1   4   9      206.52      202.35      6.05 o 
   0   4   9      348.08      349.18     12.56 o 
   1   4   9      107.11      107.67      7.21 o 
   2   4   9      293.20      284.05     11.81 o 
   3   4   9       40.77       41.99      4.60 o 
   4   4   9       35.66       42.12      4.76 o 
   5   4   9      127.22      133.39      8.39 o 
   6   4   9      165.64      156.23      9.08 o 
   7   4   9      114.77      138.64      8.45 o 
   8   4   9     1003.91     1008.83     22.26 o 
   9   4   9      536.95      526.99     15.62 o 
  10   4   9      201.78      173.33      8.65 o 
  11   4   9      204.42      181.00      8.26 o 
  12   4   9       81.07       70.29      4.78 o 
  13   4   9      279.87      278.22      5.93 o 
  14   4   9      182.14      188.53      4.23 o 
 -14   5   9      341.23      375.58      7.65 o 
 -13   5   9        0.00        1.96      0.52 o 
 -12   5   9        8.19       13.97      1.39 o 
 -11   5   9       23.80       19.69      1.44 o 
 -10   5   9        4.18        7.50      0.98 o 
  -9   5   9      302.61      335.42      7.88 o 
  -8   5   9      272.74      295.03      7.52 o 
  -7   5   9      110.13      112.39      8.07 o 
  -6   5   9      146.01      159.15      5.64 o 
  -5   5   9      267.66      264.06      7.21 o 
  -4   5   9        2.71        2.35      1.00 o 
  -3   5   9      281.39      289.14      7.38 o 
  -2   5   9       35.59       24.73      3.45 o 
  -1   5   9        0.63       -1.37      1.37 o 
   0   5   9        4.55        5.42      1.91 o 
   1   5   9      104.74       96.16      6.90 o 
   2   5   9      265.78      243.36     11.05 o 
   3   5   9       88.69       96.47      7.06 o 
   4   5   9        1.94        2.23      1.40 o 
   5   5   9       17.56       11.73      2.60 o 
   6   5   9        1.81        1.51      1.54 o 
   7   5   9       51.25       50.92      5.02 o 
   8   5   9      362.17      376.97     12.87 o 
   9   5   9      521.46      504.37     14.24 o 
  10   5   9        6.03        6.54      1.91 o 
  11   5   9      407.48      409.28     11.03 o 
  12   5   9       44.05       40.50      2.22 o 
  13   5   9       93.76       92.21      2.87 o 
  14   5   9        2.98        4.66      0.87 o 
 -12   6   9      161.67      163.14      4.89 o 
 -11   6   9      263.26      291.58      7.77 o 
 -10   6   9       82.55       84.53      4.74 o 
  -9   6   9        0.26        1.04      0.70 o 
  -8   6   9       74.53       73.75      3.29 o 
  -7   6   9       17.14       19.76      1.80 o 
  -6   6   9       54.38       50.72      2.81 o 
  -5   6   9      101.71      133.92      7.25 o 
  -4   6   9        2.66        5.80      1.17 o 
  -3   6   9       10.51       17.04      2.82 o 
  -2   6   9       86.46      102.24      6.27 o 
  -1   6   9       10.92       11.76      1.56 o 
   0   6   9       42.34       45.70      3.05 o 
   1   6   9        0.08        2.39      0.92 o 
   2   6   9      173.30      173.42      8.83 o 
   3   6   9      189.75      186.29      5.95 o 
   4   6   9        0.32        1.66      0.89 o 
   5   6   9      151.31      163.95      5.21 o 
   6   6   9      136.78      147.85      7.79 o 
   7   6   9       57.06       49.35      4.40 o 
   8   6   9       73.58       72.34      5.01 o 
   9   6   9      113.77      110.45      5.68 o 
  10   6   9        8.06       12.61      1.86 o 
  11   6   9        1.25        0.61      0.50 o 
  12   6   9       20.80       16.39      1.53 o 
  -9   7   9       34.65       36.08      2.43 o 
  -8   7   9        0.04        0.72      0.68 o 
  -7   7   9        1.90        2.17      1.04 o 
  -6   7   9        1.16        1.02      0.82 o 
  -5   7   9      145.90      132.99      5.89 o 
  -4   7   9       25.43       19.73      1.70 o 
  -3   7   9      108.28      100.40      3.58 o 
  -2   7   9        0.05        0.45      0.55 o 
  -1   7   9       16.56       16.86      1.24 o 
   0   7   9        3.52        5.51      0.98 o 
   1   7   9       66.67       59.25      2.80 o 
   2   7   9       82.81       79.66      3.16 o 
   3   7   9        9.57        7.68      1.02 o 
   4   7   9       57.79       62.83      4.34 o 
   5   7   9        8.03        9.13      1.72 o 
   6   7   9        8.53        8.34      1.64 o 
   7   7   9        1.57        4.69      1.12 o 
   8   7   9      140.51      132.09      4.90 o 
   9   7   9       46.34       39.36      2.31 o 
   0   8   9       12.28        7.95      1.04 o 
   1   8   9       17.27       13.18      1.34 o 
   2   8   9        1.47        1.76      0.57 o 
 -18   0  10       33.88       32.80      2.38 o 
 -17   0  10        9.03        7.69      1.55 o 
 -16   0  10      324.63      322.97      9.92 o 
 -15   0  10      150.35      150.99      7.47 o 
 -14   0  10      819.34      903.64     19.16 o 
 -13   0  10     2033.59     2037.07     29.79 o 
 -12   0  10     2812.13     2795.99     25.45 o 
 -11   0  10       76.55       77.71      4.43 o 
 -10   0  10      627.38      626.06     11.09 o 
  -9   0  10       35.65       31.53      3.85 o 
  -8   0  10       38.72       45.25      3.03 o 
  -7   0  10       29.87       22.36      1.81 o 
  -6   0  10      227.52      190.15      7.53 o 
  -5   0  10      334.31      312.50      9.50 o 
  -4   0  10      105.56      109.31      4.83 o 
  -3   0  10      103.11       96.60      4.51 o 
  -2   0  10      554.84      525.85     15.71 o 
  -1   0  10      309.24      294.99     11.74 o 
   0   0  10      132.24      133.03      7.86 o 
   1   0  10      254.64      244.15     10.64 o 
   2   0  10      356.86      323.11     12.29 o 
   3   0  10       41.55       36.14      4.68 o 
   4   0  10     1961.55     1855.42     19.89 o 
   5   0  10     2935.36     2779.83     24.69 o 
   6   0  10     7445.17     7178.27     40.08 o 
   7   0  10     5221.53     5181.64     57.90 o 
   8   0  10      935.17      874.61     19.81 o 
   9   0  10       37.77       28.84      3.70 o 
  10   0  10       15.10        7.02      2.08 o 
  11   0  10      130.25      106.40      6.71 o 
  12   0  10       66.84       51.47      4.53 o 
  13   0  10      152.26      132.66      5.35 o 
  14   0  10        0.59        0.38      1.27 o 
  15   0  10        0.54        1.98      1.35 o 
  16   0  10       20.32       19.17      2.40 o 
  17   0  10      273.93      271.83      7.41 o 
  18   0  10        0.01        0.24      0.40 o 
 -18   1  10        0.39        0.85      0.42 o 
 -17   1  10      291.99      274.10      5.58 o 
 -16   1  10       27.41       21.49      1.84 o 
 -15   1  10        8.29       14.33      1.26 o 
 -14   1  10      609.86      610.83      7.74 o 
 -13   1  10      917.99      954.69      9.52 o 
 -12   1  10      241.98      233.53      4.87 o 
 -11   1  10       52.30       52.96      2.80 o 
 -10   1  10     1370.02     1362.78     13.92 o 
  -9   1  10       63.17       61.16      2.47 o 
  -8   1  10       58.12       64.93      2.54 o 
  -7   1  10       11.95       12.01      0.95 o 
  -6   1  10      103.11      104.43      2.68 o 
  -5   1  10       17.00       19.10      1.72 o 
  -4   1  10      142.57      127.66      3.23 o 
  -3   1  10       15.27       20.18      1.85 o 
  -2   1  10        8.51       14.98      1.86 o 
  -1   1  10       31.12       24.79      1.91 o 
   0   1  10       96.24      106.02      4.93 o 
   1   1  10      207.17      196.22      6.72 o 
   2   1  10        4.51        6.18      0.81 o 
   3   1  10      598.28      562.44      7.66 o 
   4   1  10     3102.21     3033.63     20.35 o 
   5   1  10      186.31      209.61      4.83 o 
   6   1  10      232.17      230.43      5.09 o 
   7   1  10     2090.68     2017.07     54.47 o 
   8   1  10      394.99      403.43      9.59 o 
   9   1  10      128.80      127.44      5.38 o 
  10   1  10        5.83        7.94      1.46 o 
  11   1  10        4.58        6.12      1.24 o 
  12   1  10      115.95      114.75      6.63 o 
  13   1  10       44.79       42.97      2.44 o 
  14   1  10      151.04      154.99      4.16 o 
  15   1  10       33.45       34.19      1.87 o 
  16   1  10      100.00      118.94      4.32 o 
  17   1  10       76.29      107.11      3.12 o 
 -18   2  10      167.84      136.91      4.13 o 
 -17   2  10      289.59      277.97      9.61 o 
 -16   2  10       46.48       38.60      1.90 o 
 -15   2  10      311.41      332.22      5.63 o 
 -14   2  10       15.69       20.41      1.63 o 
 -13   2  10      116.27      132.57      4.13 o 
 -12   2  10        4.86        7.48      1.16 o 
 -11   2  10      101.42      103.72      3.87 o 
 -10   2  10       62.33       61.60      3.02 o 
  -9   2  10      204.52      240.23      5.89 o 
  -8   2  10      381.90      397.63      7.47 o 
  -7   2  10       58.27       75.17      3.22 o 
  -6   2  10        1.04        0.38      0.61 o 
  -5   2  10        0.58        1.36      0.52 o 
  -4   2  10       90.08       69.36      2.76 o 
  -3   2  10       50.06       57.54      2.50 o 
  -2   2  10        7.12       12.20      1.17 o 
  -1   2  10       23.98       30.81      1.80 o 
   0   2  10      142.81      109.71      3.30 o 
   1   2  10       26.13       22.82      1.55 o 
   2   2  10     1757.79     1677.43     12.61 o 
   3   2  10       25.42       24.82      1.63 o 
   4   2  10       34.78       30.01      2.18 o 
   5   2  10      144.66      139.46      4.72 o 
   6   2  10       17.69       16.82      2.64 o 
   7   2  10      891.35      860.30     14.18 o 
   8   2  10       10.75       17.22      3.00 o 
   9   2  10      411.23      389.61     13.45 o 
  10   2  10       18.81       10.22      2.33 o 
  11   2  10      186.70      171.33      8.36 o 
  12   2  10        7.57       11.45      1.29 o 
  13   2  10        1.18        3.17      0.80 o 
  14   2  10       17.05       14.57      1.21 o 
  15   2  10        8.73        7.68      0.81 o 
  16   2  10        4.22        4.02      0.70 o 
  17   2  10       20.34       21.47      1.61 o 
 -17   3  10       59.46       79.20      3.22 o 
 -16   3  10       48.12       61.85      3.47 o 
 -15   3  10      593.82      586.90      6.84 o 
 -14   3  10       43.16       42.94      2.12 o 
 -13   3  10       46.02       50.06      2.44 o 
 -12   3  10       49.15       52.53      2.61 o 
 -11   3  10       11.53       12.04      1.56 o 
 -10   3  10       19.68       27.39      2.01 o 
  -9   3  10       21.13       23.23      2.03 o 
  -8   3  10      190.64      175.62      4.17 o 
  -7   3  10       74.71       64.70      3.05 o 
  -6   3  10       39.85       30.58      2.16 o 
  -5   3  10        2.04        2.07      1.20 o 
  -4   3  10       23.45       23.53      2.28 o 
  -3   3  10        2.99       10.73      2.23 o 
  -2   3  10       67.90       59.02      3.80 o 
  -1   3  10      399.84      419.15      9.17 o 
   0   3  10       14.22       14.48      1.44 o 
   1   3  10       35.89       31.99      2.12 o 
   2   3  10     1442.36     1470.01     16.43 o 
   3   3  10       40.10       44.24      4.55 o 
   4   3  10      114.98      118.64      7.56 o 
   5   3  10       24.91       17.19      2.93 o 
   6   3  10       47.55       42.52      4.71 o 
   7   3  10       20.33       24.58      3.64 o 
   8   3  10        0.56       -0.97      1.32 o 
   9   3  10      316.28      323.03     12.11 o 
  10   3  10      319.96      311.53      7.72 o 
  11   3  10      292.19      275.05      5.60 o 
  12   3  10      175.76      154.14      3.89 o 
  13   3  10       70.12       57.44      2.16 o 
  14   3  10       28.51       34.79      1.48 o 
  15   3  10        9.12        6.93      0.96 o 
 -15   4  10        0.34        0.83      0.56 o 
 -14   4  10        0.23        0.34      0.98 o 
 -13   4  10       22.83       23.64      1.83 o 
 -12   4  10        6.18        7.84      1.39 o 
 -11   4  10        7.05       11.07      1.15 o 
 -10   4  10      196.54      205.79      4.71 o 
  -9   4  10      226.70      224.46      6.45 o 
  -8   4  10       42.68       47.18      3.08 o 
  -7   4  10       62.39       75.14      5.34 o 
  -6   4  10        9.65        4.68      1.18 o 
  -5   4  10       68.59       78.48      4.05 o 
  -4   4  10        8.06       16.06      1.93 o 
  -3   4  10        0.03        2.31      1.35 o 
  -2   4  10       44.60       40.05      3.81 o 
  -1   4  10      116.35       90.34      4.04 o 
   0   4  10       13.65       12.27      2.47 o 
   1   4  10       12.18       19.37      3.05 o 
   2   4  10       42.59       42.80      4.56 o 
   3   4  10      636.08      621.89     17.25 o 
   4   4  10        4.47        5.84      1.99 o 
   5   4  10       95.75       93.98      6.91 o 
   6   4  10        0.83        2.26      1.26 o 
   7   4  10       97.33       89.46      6.57 o 
   8   4  10        5.79        8.68      2.29 o 
   9   4  10       11.64       19.45      2.95 o 
  10   4  10      270.93      245.34      9.57 o 
  11   4  10      179.87      168.05      7.37 o 
  12   4  10        0.07        0.65      0.84 o 
  13   4  10       21.12       19.30      2.04 o 
  14   4  10       15.24       11.37      1.26 o 
 -13   5  10        4.30        4.94      1.12 o 
 -12   5  10       21.33       22.08      4.21 o 
 -11   5  10       72.56       68.72      5.40 o 
 -10   5  10       40.53       37.49      2.61 o 
  -9   5  10        1.45        0.97      0.82 o 
  -8   5  10      120.04      116.96      4.47 o 
  -7   5  10      237.24      236.97      6.46 o 
  -6   5  10       61.14       57.58      3.29 o 
  -5   5  10      309.67      313.69      9.16 o 
  -4   5  10        4.97       13.10      1.68 o 
  -3   5  10      117.56      121.08      4.67 o 
  -2   5  10        8.06       11.52      2.39 o 
  -1   5  10        6.91        8.27      1.84 o 
   0   5  10       56.37       50.45      4.57 o 
   1   5  10      516.32      522.59     14.92 o 
   2   5  10        5.17        6.03      1.76 o 
   3   5  10       27.38       22.44      3.25 o 
   4   5  10       65.68       59.95      5.30 o 
   5   5  10        0.40        2.91      1.82 o 
   6   5  10      180.07      187.84      9.04 o 
   7   5  10       61.94       61.21      5.09 o 
   8   5  10      100.14       97.58      6.11 o 
   9   5  10        0.68        1.77      1.18 o 
  10   5  10       44.12       39.45      3.42 o 
  11   5  10        5.36        6.67      2.10 o 
  12   5  10       33.02       27.45      2.25 o 
 -11   6  10       92.48       66.65      2.81 o 
 -10   6  10       72.46       85.01      3.89 o 
  -9   6  10      141.26      127.36      5.04 o 
  -8   6  10        0.95        0.36      0.58 o 
  -7   6  10       13.92       13.73      2.42 o 
  -6   6  10        1.49        1.64      0.56 o 
  -5   6  10      145.00      147.84      7.00 o 
  -4   6  10       14.61       15.57      2.49 o 
  -3   6  10        4.91       10.24      1.83 o 
  -2   6  10      112.64      116.42      6.44 o 
  -1   6  10       82.16       82.81      3.62 o 
   0   6  10       10.86       13.36      1.54 o 
   1   6  10       56.52       49.76      2.90 o 
   2   6  10       23.12       28.48      2.25 o 
   3   6  10      212.36      196.21      5.57 o 
   4   6  10       78.25       61.22      3.04 o 
   5   6  10        5.56        5.97      1.06 o 
   6   6  10       23.96       26.22      1.80 o 
   7   6  10       14.59       23.67      2.71 o 
   8   6  10      415.79      385.21      9.92 o 
   9   6  10      131.94      123.77      5.15 o 
  10   6  10        1.16        2.51      0.85 o 
  -7   7  10        0.15        0.97      0.60 o 
  -6   7  10       29.34       32.79      2.42 o 
  -5   7  10       53.09       50.27      3.14 o 
  -4   7  10       87.41       96.15      4.41 o 
  -3   7  10        0.05        1.47      0.49 o 
  -2   7  10        1.68        1.45      1.53 o 
  -1   7  10       71.32       59.38     10.32 o 
   0   7  10        1.09        0.83      0.49 o 
   1   7  10       63.60       50.15      2.25 o 
   2   7  10       11.25       13.53      1.12 o 
   3   7  10       57.17       48.29      3.16 o 
   4   7  10      251.07      219.67      6.61 o 
   5   7  10      296.80      271.70      7.09 o 
   6   7  10       47.34       41.43      2.63 o 
   7   7  10       17.59       15.23      1.46 o 
 -17   1  11        0.00        1.21      0.95 o 
 -16   1  11        3.30        5.28      0.96 o 
 -15   1  11       70.04       69.03      3.29 o 
 -14   1  11       92.51       94.14      3.01 o 
 -13   1  11       71.83       81.93      3.05 o 
 -12   1  11      226.59      238.21      5.42 o 
 -11   1  11      147.21      156.98      4.57 o 
 -10   1  11      714.52      745.27     10.04 o 
  -9   1  11      130.61      147.35      3.77 o 
  -8   1  11        1.86        1.66      0.57 o 
  -7   1  11       21.70       19.74      1.43 o 
  -6   1  11       37.70       40.75      2.01 o 
  -5   1  11        2.84        4.69      0.95 o 
  -4   1  11      107.75       97.53      3.63 o 
  -3   1  11      130.71      126.00      3.30 o 
  -2   1  11        0.63        1.28      0.69 o 
  -1   1  11      108.34       99.70      3.98 o 
   0   1  11      168.55      180.20      6.62 o 
   1   1  11        2.43        1.87      0.81 o 
   2   1  11        9.08        9.91      1.10 o 
   3   1  11      130.84      133.54      4.35 o 
   4   1  11     1012.04      968.51     14.30 o 
   5   1  11     1836.95     1812.13     19.91 o 
   6   1  11        5.23        5.69      1.34 o 
   7   1  11      219.95      200.85      6.77 o 
   8   1  11      259.44      253.67      7.57 o 
   9   1  11       31.49       37.55      2.96 o 
  10   1  11       10.76        7.80      1.56 o 
  11   1  11       26.39       26.20      3.26 o 
  12   1  11       33.30       28.20      2.36 o 
  13   1  11       43.06       48.13      2.35 o 
  14   1  11        9.52       12.71      1.13 o 
  15   1  11       31.72       39.46      2.16 o 
  16   1  11       10.40       14.97      1.16 o 
 -16   2  11        5.97        8.44      0.95 o 
 -15   2  11       66.90       69.99      3.65 o 
 -14   2  11      725.53      731.71     12.63 o 
 -13   2  11      247.93      260.63      5.26 o 
 -12   2  11      126.82      138.61      4.06 o 
 -11   2  11       18.84       18.22      1.59 o 
 -10   2  11       56.38       56.52      2.78 o 
  -9   2  11       31.66       39.61      2.47 o 
  -8   2  11        8.07       10.15      1.29 o 
  -7   2  11       93.71      102.18      4.78 o 
  -6   2  11       48.75       60.98      2.87 o 
  -5   2  11       62.11       51.60      2.65 o 
  -4   2  11        8.07        9.55      1.19 o 
  -3   2  11       21.70       17.41      2.03 o 
  -2   2  11        2.62        5.48      1.78 o 
  -1   2  11     1460.50     1409.87     23.82 o 
   0   2  11       14.15       20.69      2.01 o 
   1   2  11      778.37      802.91     16.08 o 
   2   2  11     1755.34     1642.87     17.98 o 
   3   2  11       27.13       21.80      2.16 o 
   4   2  11      553.22      548.35     10.36 o 
   5   2  11      795.72      758.61     12.06 o 
   6   2  11       43.33       43.50      4.66 o 
   7   2  11      100.87      101.79      7.00 o 
   8   2  11       22.02       20.96      3.31 o 
   9   2  11       29.10       30.26      3.78 o 
  10   2  11      106.13      108.54      6.62 o 
  11   2  11       51.55       49.89      5.07 o 
  12   2  11      185.69      172.23      4.35 o 
  13   2  11        4.71        4.21      0.74 o 
  14   2  11        1.01        2.24      0.51 o 
  15   2  11        1.43        1.15      0.45 o 
 -15   3  11      322.00      284.04      5.32 o 
 -14   3  11      161.66      143.52      3.91 o 
 -13   3  11       24.45       29.33      1.68 o 
 -12   3  11       32.70       30.60      1.82 o 
 -11   3  11       73.17       82.26      3.08 o 
 -10   3  11       24.22       26.50      1.86 o 
  -9   3  11       41.34       35.35      2.15 o 
  -8   3  11        1.32        4.80      0.94 o 
  -7   3  11      195.59      188.72      5.04 o 
  -6   3  11       11.63        8.69      1.25 o 
  -5   3  11       82.31       81.03      5.83 o 
  -4   3  11      278.95      254.96     10.17 o 
  -3   3  11       10.83       16.49      2.63 o 
  -2   3  11       60.60       71.28      5.27 o 
  -1   3  11      221.59      191.49      8.46 o 
   0   3  11      603.54      626.04     10.75 o 
   1   3  11      681.51      647.21     11.02 o 
   2   3  11      780.83      786.83     12.06 o 
   3   3  11      155.80      163.06      8.66 o 
   4   3  11       66.47       64.95      5.61 o 
   5   3  11       45.02       40.13      4.46 o 
   6   3  11      266.21      280.67     11.47 o 
   7   3  11      319.97      328.10     12.25 o 
   8   3  11       16.71       19.12      3.07 o 
   9   3  11      273.56      265.90     16.19 o 
  10   3  11       19.70       19.94      1.83 o 
  11   3  11       10.09       12.36      1.14 o 
  12   3  11       21.40       24.27      1.37 o 
  13   3  11       12.23       14.26      1.16 o 
  14   3  11        3.40        3.93      0.83 o 
 -14   4  11        1.72        0.90      0.71 o 
 -13   4  11       27.92       35.24      5.06 o 
 -12   4  11       52.01       42.04      3.20 o 
 -11   4  11       74.50       89.68      5.18 o 
 -10   4  11      124.89      131.76      5.87 o 
  -9   4  11       41.84       34.61      4.06 o 
  -8   4  11       29.65       37.05      2.59 o 
  -7   4  11      155.36      137.45      5.00 o 
  -6   4  11      156.95      154.84      5.39 o 
  -5   4  11        1.38        3.22      0.99 o 
  -4   4  11      191.90      207.60      6.35 o 
  -3   4  11      129.76      141.94      7.03 o 
  -2   4  11      406.29      411.51     11.66 o 
  -1   4  11       53.53       49.71      4.03 o 
   0   4  11      944.89      926.65     12.31 o 
   1   4  11      222.90      187.02      8.74 o 
   2   4  11      137.26      115.47      7.02 o 
   3   4  11       46.56       47.88      4.61 o 
   4   4  11      107.69      122.49      7.41 o 
   5   4  11       12.56       11.69      2.38 o 
   6   4  11        0.25        2.65      1.59 o 
   7   4  11       63.09       53.25      4.69 o 
   8   4  11       25.12       25.63      3.23 o 
   9   4  11       17.96       14.46      2.40 o 
  10   4  11        1.88        1.77      0.99 o 
  11   4  11        1.47        2.54      0.99 o 
  12   4  11       24.12       23.13      2.19 o 
  13   4  11        0.82        1.40      0.50 o 
 -12   5  11        0.15       -0.66      0.66 o 
 -11   5  11        0.85        0.70      0.40 o 
 -10   5  11       64.53       52.60      5.65 o 
  -9   5  11        8.84       13.75      1.37 o 
  -8   5  11        0.05        1.21      0.71 o 
  -7   5  11       41.68       29.49      2.11 o 
  -6   5  11       34.46       45.36      3.59 o 
  -5   5  11      191.85      208.35      5.69 o 
  -4   5  11        8.37       11.69      1.50 o 
  -3   5  11      163.08      166.32     10.54 o 
  -2   5  11      330.56      354.90     11.70 o 
  -1   5  11      124.87      135.92      7.32 o 
   0   5  11       37.43       37.85      2.86 o 
   1   5  11      281.38      254.55      9.33 o 
   2   5  11      278.92      256.89      9.64 o 
   3   5  11       70.36       60.50      4.78 o 
   4   5  11      131.96      116.91      6.62 o 
   5   5  11       52.05       60.11      4.74 o 
   6   5  11        0.98        2.05      1.16 o 
   7   5  11       69.65       75.96      4.97 o 
   8   5  11      158.72      161.03      6.87 o 
   9   5  11        8.08       10.47      1.75 o 
  10   5  11       70.16       63.70      3.68 o 
  11   5  11       53.97       50.10      2.84 o 
  -9   6  11        0.06       -0.63      0.63 o 
  -8   6  11        4.64        4.40      1.00 o 
  -7   6  11        9.88        9.12      1.51 o 
  -6   6  11       51.18       64.54      3.94 o 
  -5   6  11        6.23        7.06      1.54 o 
  -4   6  11       61.43       57.08      3.97 o 
  -3   6  11        0.95        0.76      0.94 o 
  -2   6  11       19.15       19.33      2.43 o 
  -1   6  11      140.82      155.28      6.59 o 
   0   6  11       36.14       43.52      2.31 o 
   1   6  11      304.41      318.72     17.57 o 
   2   6  11       33.70       36.44      2.19 o 
   3   6  11       72.46       67.75      2.87 o 
   4   6  11        4.37        6.49      1.44 o 
   5   6  11       28.98       28.29      1.71 o 
   6   6  11      586.03      486.55     47.88 o 
   7   6  11      159.94      149.91      5.49 o 
   8   6  11        0.18        5.02      1.04 o 
   9   6  11       20.41       21.95      1.69 o 
  -4   7  11       47.08       50.79      2.51 o 
  -3   7  11       53.08       61.39      2.84 o 
  -2   7  11        0.01        0.88      0.59 o 
  -1   7  11       60.78       69.37      2.99 o 
   0   7  11        1.04        2.81      0.69 o 
 -16   0  12      298.04      272.46      6.29 o 
 -15   0  12        8.75       13.68      1.79 o 
 -14   0  12        2.37        2.59      1.15 o 
 -13   0  12       27.54       34.53      3.33 o 
 -12   0  12      122.55      113.79      3.91 o 
 -11   0  12        1.27        0.06      0.66 o 
 -10   0  12       38.31       36.37      2.54 o 
  -9   0  12       78.65       75.19      3.71 o 
  -8   0  12     1572.98     1509.12     16.73 o 
  -7   0  12      269.58      274.30      7.22 o 
  -6   0  12      132.75      149.38      5.38 o 
  -5   0  12      405.83      329.07     11.61 o 
  -4   0  12      165.50      162.37      8.31 o 
  -3   0  12      250.79      227.65      9.94 o 
  -2   0  12       22.80       18.04      2.82 o 
  -1   0  12      365.65      370.66     12.72 o 
   1   0  12     1872.81     1843.08     25.71 o 
   2   0  12     1048.53     1046.07     20.06 o 
   3   0  12      284.36      279.60     10.69 o 
   4   0  12       14.86       15.74      2.69 o 
   5   0  12       21.75       23.38      3.25 o 
   6   0  12     1381.95     1360.94     24.28 o 
   7   0  12      835.65      831.46     18.98 o 
   8   0  12      560.62      539.38     15.14 o 
   9   0  12      171.17      190.94      8.78 o 
  10   0  12        1.61        1.16      1.28 o 
  11   0  12        2.10        5.86      1.68 o 
  12   0  12      305.13      336.35     11.02 o 
  13   0  12       92.40      118.09      5.90 o 
  14   0  12       55.40       65.45      3.87 o 
  15   0  12        0.19        0.98      0.68 o 
 -16   1  12       13.81       10.70      1.51 o 
 -15   1  12        0.02        0.14      0.46 o 
 -14   1  12      187.11      190.15      4.84 o 
 -13   1  12        0.10        1.67      0.53 o 
 -12   1  12       47.98       41.73      2.08 o 
 -11   1  12       27.40       25.91      1.75 o 
 -10   1  12       51.48       47.29      2.40 o 
  -9   1  12       14.36       17.44      1.28 o 
  -8   1  12       48.08       45.52      2.07 o 
  -7   1  12      281.29      275.73      5.05 o 
  -6   1  12        0.39        0.37      0.61 o 
  -5   1  12       38.99       34.06      2.19 o 
  -4   1  12      141.05      141.34      4.34 o 
  -3   1  12      555.10      530.83     10.59 o 
  -2   1  12      483.71      478.71     10.10 o 
  -1   1  12      143.15      166.48      8.52 o 
   0   1  12        1.40        0.31      1.14 o 
   1   1  12      400.98      391.60     11.18 o 
   2   1  12        0.23        2.14      0.74 o 
   3   1  12      539.86      525.42     10.33 o 
   4   1  12      242.56      241.04      7.14 o 
   5   1  12      365.51      376.83     17.71 o 
   6   1  12       11.54       11.75      1.65 o 
   7   1  12       11.57        8.37      1.43 o 
   8   1  12        0.19        0.39      0.94 o 
   9   1  12      153.15      134.05      5.19 o 
  10   1  12       36.58       42.42      4.04 o 
  11   1  12      178.90      158.80      7.22 o 
  12   1  12        7.84       10.44      1.13 o 
  13   1  12        0.00        0.59      0.45 o 
  14   1  12      100.13      122.29      3.51 o 
  15   1  12       15.90       31.53      1.50 o 
 -15   2  12      130.86      118.04      3.95 o 
 -14   2  12        0.25        1.29      0.43 o 
 -13   2  12       58.54       56.48      2.13 o 
 -12   2  12      103.18      106.53      3.15 o 
 -11   2  12       29.31       36.64      1.99 o 
 -10   2  12      123.33      127.99      3.78 o 
  -9   2  12      100.65      110.84      3.61 o 
  -8   2  12        8.58       11.79      1.73 o 
  -7   2  12      186.13      190.76      8.17 o 
  -6   2  12      109.92       89.01      3.36 o 
  -5   2  12       37.52       28.18      1.95 o 
  -4   2  12       11.38       14.08      1.50 o 
  -3   2  12       42.47       29.30      4.00 o 
  -2   2  12       44.62       38.50      4.11 o 
  -1   2  12       49.52       46.58      4.41 o 
   0   2  12       22.99       22.80      3.12 o 
   1   2  12      507.75      486.07      9.60 o 
   2   2  12     1007.17     1021.36     13.99 o 
   3   2  12       69.86       67.26      3.62 o 
   4   2  12      414.35      429.77      8.98 o 
   5   2  12        8.69        4.45      1.10 o 
   6   2  12       10.95       11.46      2.40 o 
   7   2  12       84.53       91.60      6.28 o 
   8   2  12      131.17      123.09      7.11 o 
   9   2  12       20.20       20.03      2.88 o 
  10   2  12        0.00       -0.61      1.15 o 
  11   2  12       52.80       56.39      2.91 o 
  12   2  12        0.11        1.67      0.49 o 
  13   2  12        6.99        6.29      0.68 o 
  14   2  12       38.90       40.87      1.62 o 
 -14   3  12       77.58       74.55      3.11 o 
 -13   3  12        2.34        3.18      0.60 o 
 -12   3  12        8.36       10.39      1.10 o 
 -11   3  12        1.07        1.23      0.59 o 
 -10   3  12       12.23       21.99      2.82 o 
  -9   3  12       27.12       41.01      3.87 o 
  -8   3  12       60.60       48.33      3.20 o 
  -7   3  12      110.28      119.06      5.81 o 
  -6   3  12       28.57       23.31      2.09 o 
  -5   3  12        3.06        6.41      1.75 o 
  -4   3  12       17.09       25.50      3.26 o 
  -3   3  12       19.32       20.27     11.65 o 
  -2   3  12      125.12      114.26      6.52 o 
  -1   3  12       37.90       23.21      3.01 o 
   0   3  12      232.85      210.97      5.97 o 
   1   3  12       89.13       75.29      3.61 o 
   2   3  12      718.15      731.74     11.12 o 
   3   3  12      176.25      192.23      8.82 o 
   4   3  12      223.67      218.72      9.47 o 
   5   3  12        7.52        6.93      1.98 o 
   6   3  12       88.17       93.34      6.20 o 
   7   3  12        0.86        2.81      1.37 o 
   8   3  12       57.23       60.50      4.77 o 
   9   3  12        8.94       10.69      1.95 o 
  10   3  12       99.07       90.69      3.51 o 
  11   3  12        8.03       11.32      1.31 o 
  12   3  12       19.04       20.08      3.07 o 
  13   3  12       11.37       12.64      1.34 o 
 -13   4  12        0.00        0.45      0.46 o 
 -12   4  12       26.02       31.91      2.42 o 
 -11   4  12      103.95      110.91      4.93 o 
 -10   4  12        5.73        3.58      1.23 o 
  -9   4  12       41.07       34.52      2.56 o 
  -8   4  12       36.66       35.47      2.21 o 
  -7   4  12        7.80        5.90      1.10 o 
  -6   4  12        1.74        1.03      0.70 o 
  -5   4  12       16.87       25.81      2.15 o 
  -4   4  12       33.46       36.59      2.78 o 
  -3   4  12       10.20        9.27      1.42 o 
  -2   4  12       88.92       82.82      4.96 o 
  -1   4  12       11.38       22.29      2.57 o 
   0   4  12      686.85      723.67     18.87 o 
   1   4  12       58.45       57.08      4.35 o 
   2   4  12      192.35      201.86      8.33 o 
   3   4  12       76.02       72.60      5.11 o 
   4   4  12       34.98       34.27      3.55 o 
   5   4  12        5.43        8.45      1.91 o 
   6   4  12      154.17      160.85      7.47 o 
   7   4  12       76.90       86.46      5.34 o 
   8   4  12        2.71        5.38      1.55 o 
   9   4  12       48.70       50.25      3.65 o 
  10   4  12       23.03       28.43      2.57 o 
  11   4  12        5.45        5.53      1.06 o 
  12   4  12        4.03        2.97      0.69 o 
 -10   5  12       12.02       12.55      1.39 o 
  -9   5  12        0.24        0.14      0.35 o 
  -8   5  12       25.98       21.78      1.45 o 
  -7   5  12       32.58       36.21      1.98 o 
  -6   5  12       12.79       13.42      1.32 o 
  -5   5  12       48.27       49.30      2.44 o 
  -4   5  12      133.79      128.70      3.91 o 
  -3   5  12      356.60      414.07     11.20 o 
  -2   5  12      629.59      705.95     14.93 o 
  -1   5  12      360.84      410.87     11.36 o 
   0   5  12      388.15      412.25     11.41 o 
   1   5  12       63.79       68.90      3.10 o 
   2   5  12        5.49        4.73      0.98 o 
   3   5  12       48.14       40.45      3.37 o 
   4   5  12       35.96       31.21      2.97 o 
   5   5  12        5.65        7.19      1.53 o 
   6   5  12        9.57       12.63      1.91 o 
   7   5  12       48.54       44.17      2.08 o 
   8   5  12        4.14        4.06      0.61 o 
   9   5  12        1.33        0.92      0.56 o 
  10   5  12       16.98       20.95      1.62 o 
  -6   6  12        5.42        6.96      1.08 o 
  -5   6  12      153.57      190.87      5.67 o 
  -4   6  12      224.86      226.58      6.48 o 
  -3   6  12        4.62        3.91      1.04 o 
  -2   6  12      191.98      204.91      6.45 o 
  -1   6  12       66.98       66.30      3.72 o 
   0   6  12       75.40       68.78      3.73 o 
   1   6  12       76.24       61.73      3.44 o 
   2   6  12       39.32       37.95      1.71 o 
   3   6  12        0.59        3.66      0.61 o 
   4   6  12        1.48        1.94      0.44 o 
   5   6  12       13.54       10.30      1.27 o 
   6   6  12       15.58       16.32      1.45 o 
 -14   1  13       24.08       19.14      1.78 o 
 -13   1  13        2.16        2.62      0.45 o 
 -12   1  13       22.58       21.47      1.26 o 
 -11   1  13       23.55       25.94      1.49 o 
 -10   1  13      135.20      115.98      3.26 o 
  -9   1  13       66.92       74.14      2.26 o 
  -8   1  13       91.84       98.03      3.19 o 
  -7   1  13        1.81        6.52      0.94 o 
  -6   1  13      334.87      356.29      6.40 o 
  -5   1  13       69.50       63.43      2.77 o 
  -4   1  13        1.00        2.08      2.36 o 
  -3   1  13      525.78      465.62      9.65 o 
  -2   1  13      541.46      547.05     15.01 o 
  -1   1  13        3.38        2.10      0.96 o 
   0   1  13      363.05      357.20     12.13 o 
   1   1  13        0.16        1.17      0.79 o 
   2   1  13       98.02      117.92      4.71 o 
   3   1  13        1.56        0.40      0.70 o 
   4   1  13        2.06        2.71      1.40 o 
   5   1  13      119.02      121.03      4.67 o 
   6   1  13       24.14       25.94      2.17 o 
   7   1  13      132.92      136.87      4.66 o 
   8   1  13       41.39       37.42      2.36 o 
   9   1  13      392.24      426.36     11.82 o 
  10   1  13      534.26      558.48     12.76 o 
  11   1  13        9.54       13.39      1.18 o 
  12   1  13      101.06      119.32      3.63 o 
  13   1  13       42.09       62.62      2.24 o 
 -13   2  13       15.74       10.91      1.21 o 
 -12   2  13       17.00       14.51      1.11 o 
 -11   2  13       12.69       10.38      1.07 o 
 -10   2  13       10.71       12.42      1.43 o 
  -9   2  13       10.22       12.29      1.52 o 
  -8   2  13      131.29      154.36      5.13 o 
  -7   2  13       26.76       28.10      3.32 o 
  -6   2  13       48.38       55.34      2.95 o 
  -5   2  13       46.37       44.61      3.00 o 
  -4   2  13      162.96      169.87      5.43 o 
  -3   2  13       18.61       25.51      2.25 o 
  -2   2  13      168.15      178.27      8.31 o 
  -1   2  13      617.90      593.58     21.01 o 
   0   2  13       30.22       34.88      3.71 o 
   1   2  13        0.26        2.75      0.91 o 
   2   2  13        0.74        1.47      1.57 o 
   3   2  13      399.46      406.04      8.22 o 
   4   2  13       15.49       18.05      1.76 o 
   5   2  13        0.01       -0.29      0.64 o 
   6   2  13        0.24        3.66      1.49 o 
   7   2  13      299.31      309.75     10.33 o 
   8   2  13        1.47        3.72      1.47 o 
   9   2  13        6.60        4.07      1.36 o 
  10   2  13        0.14        0.50      1.03 o 
  11   2  13        4.06        3.26      0.57 o 
  12   2  13        2.08        2.32      0.42 o 
 -12   3  13       10.35       10.24      1.34 o 
 -11   3  13       37.75       35.35      2.69 o 
 -10   3  13       11.58       10.47      1.75 o 
  -9   3  13       30.58       23.77      2.62 o 
  -8   3  13       14.14       11.56      2.03 o 
  -7   3  13        3.03        3.04      1.37 o 
  -6   3  13       13.55       14.61      1.51 o 
  -5   3  13        0.30        1.54      0.78 o 
  -4   3  13        0.03        0.99      0.71 o 
  -3   3  13      147.45      155.85      4.79 o 
  -2   3  13      258.29      252.16      6.22 o 
  -1   3  13       72.52       61.65      3.16 o 
   0   3  13      343.30      382.68     10.64 o 
   1   3  13      567.71      561.17      8.82 o 
   2   3  13        2.34        6.50      1.04 o 
   3   3  13       13.61       12.42      2.13 o 
   4   3  13        0.89        1.77      1.17 o 
   5   3  13        0.13        1.07      0.99 o 
   6   3  13        7.69        9.93      1.93 o 
   7   3  13        0.04        1.77      1.04 o 
   8   3  13       47.16       47.37      3.64 o 
   9   3  13       63.71       72.04      2.81 o 
  10   3  13        4.32        2.52      0.66 o 
  11   3  13       17.55       20.62      1.90 o 
  12   3  13       35.17       41.16      2.11 o 
 -11   4  13        9.91        4.76      0.83 o 
 -10   4  13        3.11        1.49      0.76 o 
  -9   4  13       47.64       47.73      3.04 o 
  -8   4  13       10.47        3.52      0.65 o 
  -7   4  13        2.32        2.94      0.70 o 
  -6   4  13       23.84       23.23      1.68 o 
  -5   4  13        7.45        6.16      0.98 o 
  -4   4  13        2.82        4.31      0.94 o 
  -3   4  13        1.67        2.27      0.77 o 
  -2   4  13        5.87        9.75      1.30 o 
  -1   4  13      152.24      150.74      5.15 o 
   0   4  13      919.96      929.59     14.51 o 
   1   4  13        1.73        5.84      1.27 o 
   2   4  13      119.91      103.59      5.02 o 
   3   4  13       59.26       59.44      3.92 o 
   4   4  13       10.28        9.78      1.71 o 
   5   4  13       56.30       54.08      3.75 o 
   6   4  13        0.06        2.28      0.93 o 
   7   4  13       25.71       23.90      2.39 o 
   8   4  13       99.02      102.52      4.53 o 
   9   4  13        8.40        8.99      1.31 o 
  10   4  13        5.40        5.75      0.91 o 
  -7   5  13       65.28       46.84      2.29 o 
  -6   5  13      169.94      155.19      5.53 o 
  -5   5  13        2.51        1.98      0.48 o 
  -4   5  13        5.94        7.37      1.33 o 
  -3   5  13       34.78       32.07      2.72 o 
  -2   5  13      953.14      952.50     14.65 o 
  -1   5  13       43.15       56.52      3.70 o 
   0   5  13      308.23      310.98      8.49 o 
   1   5  13       37.47       34.48      2.88 o 
   2   5  13        4.91        5.57      1.71 o 
   3   5  13       80.95       73.24      3.80 o 
   4   5  13       24.25       14.85      1.17 o 
   5   5  13       80.35       67.69      2.30 o 
   6   5  13       31.15       24.82      1.29 o 
   7   5  13        9.84       10.14      1.17 o 
  -1   6  13      177.66      199.89      4.74 o 
 -11   0  14      188.10      160.37      4.85 o 
 -10   0  14        0.68        0.40      0.42 o 
  -9   0  14       35.72       26.73      1.65 o 
  -8   0  14        6.10        4.35      1.23 o 
  -7   0  14       58.76       54.11      3.86 o 
  -6   0  14       28.40       34.12      3.30 o 
  -5   0  14      556.10      487.35     12.43 o 
  -4   0  14       62.29       65.03      4.73 o 
  -3   0  14       29.40       17.21      2.63 o 
  -2   0  14      297.25      313.78     10.69 o 
  -1   0  14       66.99       60.28      4.84 o 
   0   0  14      247.54      259.75      9.87 o 
   1   0  14      114.33      114.47      6.57 o 
   2   0  14       34.06       37.09      3.76 o 
   3   0  14        7.93       10.11      2.11 o 
   4   0  14        1.04        1.40      0.66 o 
   5   0  14        6.41        7.00      1.18 o 
   6   0  14       12.66       13.57      1.51 o 
   7   0  14      155.56      160.42      6.40 o 
   8   0  14      860.13      812.42     13.10 o 
   9   0  14      187.98      174.32      5.33 o 
  10   0  14      233.95      201.87      7.02 o 
  11   0  14       83.49       73.28      3.70 o 
  12   0  14      196.36      195.18      4.91 o 
 -11   1  14      254.30      231.29      5.61 o 
 -10   1  14       23.51       19.69      1.96 o 
  -9   1  14      563.31      535.17     10.82 o 
  -8   1  14        0.26        1.86      0.69 o 
  -7   1  14      361.91      355.11      6.66 o 
  -6   1  14       16.29       16.61      1.62 o 
  -5   1  14      102.72      105.31      4.01 o 
  -4   1  14      163.89      147.82      6.05 o 
  -3   1  14       36.70       31.34      2.51 o 
  -2   1  14       67.09       59.07      3.27 o 
  -1   1  14      202.92      209.03      6.12 o 
   0   1  14       34.88       31.87      2.48 o 
   1   1  14       97.65      103.81      4.34 o 
   2   1  14        9.67       10.62      1.13 o 
   3   1  14        0.62        0.76      0.71 o 
   4   1  14        0.19       -0.12      0.59 o 
   5   1  14      213.54      207.48      5.41 o 
   6   1  14       26.00       27.77      1.95 o 
   7   1  14        4.62        2.85      0.70 o 
   8   1  14      248.12      265.77      8.37 o 
   9   1  14       15.25       10.42      1.68 o 
  10   1  14       83.97       81.74      2.46 o 
  11   1  14       46.55       55.09      2.08 o 
 -11   2  14       34.93       30.75      2.05 o 
 -10   2  14        5.07        5.55      1.19 o 
  -9   2  14        0.45        3.15      1.13 o 
  -8   2  14      312.94      318.05      8.75 o 
  -7   2  14      321.19      368.43      9.84 o 
  -6   2  14        1.51        3.08      0.78 o 
  -5   2  14       22.65       21.96      1.76 o 
  -4   2  14       15.60       17.98      1.63 o 
  -3   2  14       96.56       80.38      6.51 o 
  -2   2  14       11.75       19.51      2.37 o 
  -1   2  14      212.56      217.17      5.83 o 
   0   2  14      244.08      244.63      6.19 o 
   1   2  14       10.52       12.09      1.45 o 
   2   2  14        1.89        4.53      1.02 o 
   3   2  14       17.14       21.13      1.69 o 
   4   2  14       12.14       12.74      1.80 o 
   5   2  14        4.34        4.22      0.80 o 
   6   2  14       31.18       30.53      2.90 o 
   7   2  14       39.99       47.57      3.51 o 
   8   2  14       22.54       21.85      1.57 o 
   9   2  14        2.50        1.32      0.56 o 
  10   2  14       53.81       63.22      2.23 o 
 -10   3  14        0.96        1.50      0.70 o 
  -9   3  14      218.74      256.25      6.58 o 
  -8   3  14        6.03        3.66      1.11 o 
  -7   3  14        0.84        3.90      1.14 o 
  -6   3  14       85.71       74.93      4.23 o 
  -5   3  14       50.51       65.39      9.04 o 
  -4   3  14      281.30      250.53     14.70 o 
  -3   3  14      117.73      102.71      2.77 o 
  -2   3  14      163.60      182.66      4.46 o 
  -1   3  14       71.76       72.62      2.96 o 
   0   3  14       35.10       46.23      2.39 o 
   1   3  14      112.16       98.68      3.38 o 
   2   3  14       10.32       11.24      0.94 o 
   3   3  14        0.06        1.20      0.79 o 
   4   3  14        0.01        3.02      1.06 o 
   5   3  14        7.52        7.65      1.44 o 
   6   3  14        1.71        4.83      1.19 o 
   7   3  14       71.06       60.26      3.45 o 
   8   3  14      203.57      236.40      6.37 o 
   9   3  14       28.66       45.12      2.56 o 
  -8   4  14      469.18      476.96      7.28 o 
  -7   4  14        5.06        2.81      0.82 o 
  -6   4  14       53.20       67.60      3.17 o 
  -5   4  14        7.26        6.65      2.62 o 
  -4   4  14        0.20        0.47      0.49 o 
  -3   4  14        1.31        2.73      1.29 o 
  -2   4  14       77.14       88.42      2.75 o 
  -1   4  14       47.68       54.64      3.53 o 
   0   4  14      237.91      245.67      7.43 o 
   1   4  14       61.94       58.37      2.32 o 
   2   4  14       18.91       15.60      1.67 o 
   3   4  14       76.30       72.33      2.34 o 
   4   4  14        2.91        4.39      0.66 o 
   5   4  14       24.89       24.04      1.89 o 
   6   4  14       33.08       27.75      1.95 o 
   7   4  14      188.34      168.28     14.24 o 
  -3   5  14      149.26      141.26      3.96 o 
  -2   5  14      187.17      174.97      4.69 o 
  -1   5  14      192.25      176.71      4.86 o 
   0   5  14       43.29       42.21      2.42 o 
   1   5  14       22.32       21.00      1.71 o 
   2   5  14        0.64        0.76      0.48 o 
  -9   1  15      122.99      116.04      3.83 o 
  -8   1  15       26.50       29.02      2.25 o 
  -7   1  15       60.17       63.56      4.87 o 
  -6   1  15       28.44       25.40      1.60 o 
  -5   1  15       18.29       19.31      1.52 o 
  -4   1  15       31.31       37.23      3.31 o 
  -3   1  15        0.00        0.17      0.64 o 
  -2   1  15       37.24       43.32      2.61 o 
  -1   1  15       51.21       48.48      2.61 o 
   0   1  15        6.32        7.07      1.12 o 
   1   1  15       99.70      104.04      3.73 o 
   2   1  15       17.29       20.81      2.33 o 
   3   1  15       50.01       55.86      2.63 o 
   4   1  15       86.70       97.82      3.31 o 
   5   1  15        1.12        2.11      0.64 o 
   6   1  15       40.79       36.20      1.91 o 
   7   1  15        0.05        2.55      0.78 o 
   8   1  15       47.20       39.52      1.70 o 
   9   1  15       75.94       63.67      2.97 o 
  -9   2  15       15.56        9.11      1.08 o 
  -8   2  15       34.84       40.17      2.47 o 
  -7   2  15        1.78        3.61      1.01 o 
  -6   2  15        0.67        3.31      1.04 o 
  -5   2  15      276.17      254.75     20.53 o 
  -4   2  15       28.84       21.89      1.54 o 
  -3   2  15      116.53      124.16      3.56 o 
  -2   2  15       10.06        9.22      1.03 o 
  -1   2  15        1.77        4.03      0.78 o 
   0   2  15        7.49        6.97      1.10 o 
   1   2  15        5.98        3.81      0.78 o 
   2   2  15      219.76      234.35      4.92 o 
   3   2  15       81.24       80.11      2.15 o 
   4   2  15        4.77        6.52      0.64 o 
   5   2  15      120.05      117.77      3.25 o 
   6   2  15      116.97      136.13      4.88 o 
   7   2  15       49.49       53.51      2.83 o 
   8   2  15      113.71      117.43      3.64 o 
  -7   3  15        4.10        2.76      0.69 o 
  -6   3  15       16.99       18.74      1.66 o 
  -5   3  15        2.34        2.76      0.84 o 
  -4   3  15       91.72       91.28      3.81 o 
  -3   3  15      101.01       71.06     13.31 o 
  -2   3  15        0.09        0.23      0.46 o 
  -1   3  15        8.41        9.81      1.07 o 
   0   3  15        9.12       11.66      0.81 o 
   1   3  15       46.36       41.34      1.93 o 
   2   3  15        0.28        0.09      0.51 o 
   3   3  15        4.17        4.33      1.02 o 
   4   3  15        0.61        1.27      0.70 o 
   5   3  15      263.95      264.92      6.10 o 
   6   3  15      193.78      213.63      5.03 o 
  -1   4  15        7.51        6.14      0.86 o 
   0   4  15       25.37       30.14      1.89 o 
   1   4  15       49.71       44.89      2.31 o 
   2   4  15       26.34       21.11      1.56 o 
  -6   0  16      182.06      158.88      4.04 o 
  -5   0  16      550.37      541.39      8.39 o 
  -4   0  16       46.21       40.97      2.54 o 
  -3   0  16        0.67        1.83      0.83 o 
  -2   0  16       21.61       21.47      2.03 o 
  -1   0  16       78.94       69.06      3.58 o 
   0   0  16       91.82      115.60      4.60 o 
   1   0  16        0.35        1.02      0.73 o 
   2   0  16      322.37      398.91      8.13 o 
   3   0  16       55.84       60.06      3.03 o 
   4   0  16      350.21      402.92      7.20 o 
   5   0  16        8.86       14.19      1.23 o 
  -6   1  16        2.55        2.53      0.66 o 
  -5   1  16      117.02      105.08      3.77 o 
  -4   1  16       73.88       66.21      2.10 o 
  -3   1  16       72.77       80.01      3.19 o 
  -2   1  16        3.85        5.39      1.20 o 
  -1   1  16        7.91        8.36      0.89 o 
   0   1  16        1.29        2.62      0.57 o 
   1   1  16      127.96      128.94      3.23 o 
   2   1  16       37.60       29.10      1.50 o 
   3   1  16       11.33       11.20      0.90 o 
   4   1  16       60.54       68.61      3.03 o 
   5   1  16        5.59        7.98      1.00 o 
  -4   2  16      179.01      199.11      4.78 o 
  -3   2  16       78.17       83.19      3.19 o 
  -2   2  16       24.33       26.60      1.84 o 
  -1   2  16       14.34       15.54      0.97 o 
   0   2  16        4.04        3.76      0.55 o 
   1   2  16        0.42        3.72      0.80 o 
   2   2  16        3.00        6.23      0.95 o 
   3   2  16       33.60       32.33      1.94 o 
                                                 
